# Supplementary material for: A discourse network analysis of UK newspaper coverage of the “sugar tax” debate before and after the announcement of the Soft Drinks Industry Levy
Source: BMC Public Health. 2019 May 2;19:490. doi: 10.1186/s12889-019-6799-9 (PMC6498658; doi:10.1186/s12889-019-6799-9)
Supplement: Supplementary file 3 — Network matrix data for the full time period May 2015-Nov 2016. Network data exported from DNA software used in analysis for Figs. 1 and 2. (CSV 285 kb) [file 12889_2019_6799_MOESM3_ESM.csv]

;"AB Sugar";"AG Barr";"Abokado";"Academy of Medical Royal Colleges";"Action on Sugar";"Adam Smith Institute";"Aldi";"Alianza por la Salud Alimentaria (ASA)";"Asda";"Associated British Foods";"Association of Directors of Public Health";"Australian Beverages Council";"Australian Government";"Australian Greens";"Behavioural Insights Team";"Brighton & Hove Council";"Brighton Students Against Sugar Ta…
AB Sugar	0.000000	0.031746	0.000000	0.000000	0.000000	0.000000	0.000000	0.000000	0.000000	0.615385	0.000000	0.000000	0.333333	0.000000	0.000000	0.000000	0.000000	0.000000	0.800000	0.000000	0.222222	0.000000	0.000000	0.000000	0.000000	0.152672	0.000000	0.266667	0.000000	0.153846	0.000000	0.000000	0.000000	0.000000	0.000000	0.000000	0.000000	0.000000	0.153846	0.108108	0.000000	0.000000	0.037037	0.000000	0.000000	0.000000	0.000000	0.057143	0.000000
AG Barr	0.031746	0.000000	0.061538	-0.216216	-3.104247	0.031250	0.516129	-0.190476	0.126984	0.111111	-0.507937	-0.031250	0.030769	-0.032258	0.000000	-1.576471	0.000000	0.000000	0.093750	0.000000	0.029412	-0.151515	-0.768000	-1.043478	-0.586667	6.505263	0.190476	3.730337	0.571429	1.444444	-0.980392	0.000000	-0.583333	-0.062500	-0.571429	-0.860215	0.000000	-1.377049	-0.194444	3.352941	-0.931034	0.000000	-0.199593	0.149254	1.015873	0.092308	0.000000	-0.936170	-0.571429
Abokado	0.000000	0.061538	0.000000	0.000000	0.158416	0.000000	0.000000	0.000000	0.666667	-0.533333	0.000000	-0.285714	0.000000	0.000000	0.000000	0.428571	0.000000	0.363636	0.000000	0.000000	-0.181818	0.000000	0.500000	0.000000	0.111111	-0.240602	0.000000	-0.187500	0.333333	0.266667	0.437500	1.000000	0.000000	0.285714	-0.333333	0.000000	0.000000	0.153846	0.000000	-0.070796	0.034188	0.000000	0.299539	-0.200000	0.000000	0.000000	0.000000	0.432432	-0.333333
Academy of Medical Royal Colleges	0.000000	-0.216216	0.000000	0.000000	1.355450	-0.250000	0.000000	0.133333	0.000000	0.000000	0.000000	0.250000	-0.352941	0.285714	0.000000	0.054054	-0.125000	0.400000	-0.250000	0.133333	-0.200000	1.111111	1.584416	0.571429	1.111111	-0.267606	-0.133333	-0.195122	0.000000	-0.333333	1.390476	0.000000	0.416667	0.375000	0.000000	1.288889	0.000000	1.459459	0.500000	-0.426230	1.809524	0.000000	0.121896	0.000000	0.000000	0.000000	0.000000	0.956522	0.000000
Action on Sugar	0.000000	-3.104247	0.158416	1.355450	0.000000	-0.079602	-0.201005	0.080000	-0.180000	-0.210526	0.240000	0.059701	-0.207921	0.120603	0.117647	1.765766	-0.019900	0.341463	-0.119403	0.200000	-0.165854	0.591133	4.526718	0.349515	1.773585	-4.550459	-0.080000	-1.035398	-0.290000	-0.861244	4.986207	0.140000	1.138756	0.278607	0.290000	2.478261	0.060302	3.745174	1.062201	-3.328990	6.392283	0.000000	4.226115	-0.029412	-0.400000	0.039604	0.060302	1.774892	0.290000
Adam Smith Institute	0.000000	0.031250	0.000000	-0.250000	-0.079602	0.000000	0.000000	0.000000	0.000000	0.000000	0.400000	-0.333333	0.285714	-0.500000	0.666667	-0.074074	0.666667	-0.400000	0.333333	0.000000	0.200000	-1.250000	-0.597015	0.000000	-0.235294	0.196970	0.000000	0.129032	0.000000	0.142857	-0.294737	0.000000	-0.142857	0.000000	0.000000	-0.457143	0.000000	-0.218750	0.000000	0.267857	-0.344828	0.000000	0.064665	0.222222	0.000000	0.285714	0.000000	-0.111111	0.000000
Aldi	0.000000	0.516129	0.000000	0.000000	-0.201005	0.000000	0.000000	0.000000	0.000000	0.000000	-0.666667	0.000000	0.000000	0.000000	0.000000	-0.320000	0.000000	0.000000	0.000000	0.000000	0.000000	0.000000	-0.030769	0.000000	-0.133333	0.384615	0.000000	0.275862	0.666667	0.333333	-0.043011	0.000000	-0.333333	0.000000	-0.666667	-0.121212	0.000000	-0.064516	0.000000	0.181818	-0.052632	0.000000	-0.027842	0.000000	1.333333	0.000000	0.000000	-0.058824	-0.666667
Alianza por la Salud Alimentaria (ASA)	0.000000	-0.190476	0.000000	0.133333	0.080000	0.000000	0.000000	0.000000	0.000000	-0.307692	0.000000	-0.400000	0.000000	0.000000	0.000000	0.000000	0.000000	0.000000	0.000000	0.000000	-0.222222	0.000000	0.090909	1.600000	0.000000	-0.335878	-1.000000	0.000000	0.000000	-0.615385	0.085106	0.000000	-0.153846	0.000000	0.000000	0.000000	0.000000	0.190476	0.153846	-0.504505	0.069565	0.000000	0.004630	-0.500000	0.000000	0.000000	0.000000	0.400000	0.000000
Asda	0.000000	0.126984	0.666667	0.000000	-0.180000	0.000000	0.000000	0.000000	0.000000	0.000000	0.000000	0.000000	0.000000	0.000000	0.000000	-0.153846	0.000000	0.000000	0.000000	0.000000	0.000000	0.000000	0.000000	0.000000	0.250000	0.122137	0.000000	0.000000	1.000000	0.615385	0.000000	0.000000	0.000000	-0.800000	-1.000000	0.000000	0.000000	0.000000	-0.615385	0.432432	-0.034783	0.000000	0.018519	-0.500000	0.000000	0.000000	0.000000	0.228571	-1.000000
Associated British Foods	0.615385	0.111111	-0.533333	0.000000	-0.210526	0.000000	0.000000	-0.307692	0.000000	0.000000	0.000000	0.857143	0.400000	0.000000	0.000000	-0.228571	0.000000	0.000000	0.285714	0.000000	1.000000	0.000000	-0.373333	-0.421053	-0.160000	2.071429	0.307692	1.282051	0.000000	0.727273	-1.009709	-0.615385	0.000000	0.000000	0.000000	0.000000	0.000000	-0.694444	0.000000	1.850000	-0.145161	0.000000	-0.022676	0.235294	0.000000	0.000000	0.000000	-0.409091	0.000000
Association of Directors of Public Health	0.000000	-0.507937	0.000000	0.000000	0.240000	0.400000	-0.666667	0.000000	0.000000	0.000000	0.000000	0.000000	0.000000	0.000000	0.750000	0.307692	0.000000	0.000000	0.000000	0.000000	0.000000	0.000000	0.030303	0.000000	0.125000	-0.335878	0.000000	-0.266667	-0.500000	-0.307692	0.042553	0.000000	0.307692	0.000000	0.500000	0.117647	0.000000	0.063492	0.000000	-0.180180	0.052174	0.000000	0.018519	0.000000	-1.000000	0.333333	0.000000	0.057143	0.500000
Australian Beverages Council	0.000000	-0.031250	-0.285714	0.250000	0.059701	-0.333333	0.000000	-0.400000	0.000000	0.857143	0.000000	0.000000	-0.285714	0.500000	0.000000	0.000000	0.000000	0.000000	-0.333333	0.000000	0.200000	1.250000	0.477612	-0.363636	0.235294	0.469697	0.400000	0.064516	0.000000	0.142857	0.021053	-0.400000	0.000000	0.000000	0.000000	0.457143	0.000000	0.031250	-0.142857	0.464286	0.224138	0.000000	-0.055427	0.000000	0.000000	0.000000	0.000000	-0.111111	0.000000
Australian Government	0.333333	0.030769	0.000000	-0.352941	-0.207921	0.285714	0.000000	0.000000	0.000000	0.400000	0.000000	-0.285714	0.000000	-0.400000	0.000000	0.000000	0.285714	0.000000	0.285714	0.000000	0.363636	-1.111111	-0.588235	0.000000	-0.222222	0.210526	0.000000	0.375000	0.000000	0.266667	-0.291667	0.000000	0.000000	0.000000	0.000000	-0.500000	0.000000	-0.215385	0.133333	0.212389	-0.341880	0.000000	0.027650	0.200000	0.000000	0.000000	0.000000	-0.054054	0.000000
Australian Greens	0.000000	-0.032258	0.000000	0.285714	0.120603	-0.500000	0.000000	0.000000	0.000000	0.000000	0.000000	0.500000	-0.400000	0.000000	0.000000	0.080000	0.000000	0.000000	-0.500000	0.000000	-0.250000	1.666667	0.615385	0.000000	0.266667	-0.153846	0.000000	-0.137931	0.000000	-0.166667	0.301075	0.000000	0.000000	0.000000	0.000000	0.484848	0.000000	0.225806	0.000000	-0.145455	0.280702	0.000000	0.004640	-0.285714	0.000000	0.000000	0.000000	0.117647	0.000000
Behavioural Insights Team	0.000000	0.000000	0.000000	0.000000	0.117647	0.666667	0.000000	0.000000	0.000000	0.000000	0.750000	0.000000	0.000000	0.000000	0.000000	0.000000	0.000000	0.000000	0.000000	0.000000	0.461538	0.000000	0.000000	0.000000	0.000000	0.133333	0.000000	0.352941	0.000000	0.000000	0.000000	0.000000	0.000000	0.000000	0.000000	0.000000	0.000000	-0.089552	0.000000	0.000000	0.000000	0.000000	0.000000	0.000000	0.000000	0.600000	0.000000	0.000000	0.000000
Brighton & Hove Council	0.000000	-1.576471	0.428571	0.054054	1.765766	-0.074074	-0.320000	0.000000	-0.153846	-0.228571	0.307692	0.000000	0.000000	0.080000	0.000000	0.000000	0.074074	0.451613	-0.074074	0.000000	-0.129032	0.344828	1.772727	0.000000	0.263158	-1.751634	0.000000	-0.807692	-0.384615	-0.628571	1.189655	0.307692	0.457143	0.296296	0.384615	0.750000	0.000000	0.752941	0.285714	-1.142857	0.715328	0.000000	1.030837	0.000000	-0.615385	0.000000	0.320000	0.736842	0.384615
Brighton Students Against Sugar Tax	0.000000	0.000000	0.000000	-0.125000	-0.019900	0.666667	0.000000	0.000000	0.000000	0.000000	0.000000	0.000000	0.285714	0.000000	0.000000	0.074074	0.000000	-0.800000	0.000000	0.000000	0.000000	0.000000	0.000000	0.000000	0.000000	0.000000	0.000000	0.000000	0.000000	0.000000	0.000000	0.000000	-0.285714	0.000000	0.000000	0.000000	0.000000	0.000000	0.000000	0.285714	-0.206897	0.000000	0.180139	0.000000	0.000000	0.000000	0.000000	0.000000	0.000000
Brighton University	0.000000	0.000000	0.363636	0.400000	0.341463	-0.400000	0.000000	0.000000	0.000000	0.000000	0.000000	0.000000	0.000000	0.000000	0.000000	0.451613	-0.800000	0.000000	0.000000	0.000000	0.000000	0.000000	0.591549	0.000000	0.000000	-0.029412	0.000000	0.000000	0.000000	0.000000	0.363636	0.222222	0.222222	0.200000	0.000000	0.000000	0.000000	0.529412	0.333333	-0.275862	0.650000	0.000000	0.292906	0.000000	0.000000	0.000000	0.000000	0.200000	0.000000
British Beer & Pub Association	0.800000	0.093750	0.000000	-0.250000	-0.119403	0.333333	0.000000	0.000000	0.000000	0.285714	0.000000	-0.333333	0.285714	-0.500000	0.000000	-0.074074	0.000000	0.000000	0.000000	0.000000	0.200000	-1.250000	-0.597015	0.000000	-0.235294	0.333333	0.000000	0.129032	0.000000	0.142857	-0.294737	0.000000	0.000000	0.000000	0.000000	-0.457143	0.000000	-0.218750	0.000000	0.285714	-0.275862	0.000000	-0.004619	0.222222	0.000000	0.000000	0.000000	-0.111111	0.000000
British Dental Association	0.000000	0.000000	0.000000	0.133333	0.200000	0.000000	0.000000	0.000000	0.000000	0.000000	0.000000	0.000000	0.000000	0.000000	0.000000	0.000000	0.000000	0.000000	0.000000	0.000000	0.000000	0.000000	0.181818	0.000000	0.500000	0.000000	0.000000	0.000000	0.000000	0.000000	0.085106	0.000000	0.615385	0.000000	0.000000	0.176471	0.000000	0.126984	0.307692	0.000000	0.260870	0.000000	0.050926	0.000000	0.000000	0.000000	0.000000	0.057143	0.000000
British Dietetic Association	0.222222	0.029412	-0.181818	-0.200000	-0.165854	0.200000	0.000000	-0.222222	0.000000	1.000000	0.000000	0.200000	0.363636	-0.250000	0.461538	-0.129032	0.000000	0.000000	0.200000	0.000000	0.000000	-0.833333	-0.647887	-0.266667	-0.190476	0.705882	0.222222	0.571429	0.000000	0.444444	-0.545455	-0.222222	0.000000	0.000000	0.000000	-0.307692	0.000000	-0.411765	0.000000	0.724138	-0.300000	0.000000	-0.009153	0.307692	0.000000	0.000000	0.000000	-0.250000	0.000000
British Heart Foundation	0.000000	-0.151515	0.000000	1.111111	0.591133	-1.250000	0.000000	0.000000	0.000000	0.000000	0.000000	1.250000	-1.111111	1.666667	0.000000	0.344828	0.000000	0.000000	-1.250000	0.000000	-0.833333	0.000000	2.898551	0.000000	1.052632	-0.746269	0.000000	-0.606061	0.000000	-0.625000	1.443299	0.000000	0.000000	0.000000	0.000000	2.162162	0.000000	1.060606	0.000000	-0.701754	1.355932	0.000000	0.022989	-0.909091	0.000000	0.000000	0.000000	0.526316	0.000000
British Medical Association	0.000000	-0.768000	0.500000	1.584416	4.526718	-0.597015	-0.030769	0.090909	0.000000	-0.373333	0.030303	0.477612	-0.588235	0.615385	0.000000	1.772727	0.000000	0.591549	-0.597015	0.181818	-0.647887	2.898551	0.000000	0.388889	1.692308	-3.295337	-0.090909	-1.173913	-0.030303	-0.746667	5.858974	0.303030	0.320000	0.268657	0.030303	4.166667	0.061538	3.952000	0.613333	-3.028902	5.932203	0.000000	2.502024	-0.600000	-0.060606	0.000000	0.092308	2.061856	0.030303
British Medical Journal	0.000000	-1.043478	0.000000	0.571429	0.349515	0.000000	0.000000	1.600000	0.000000	-0.421053	0.000000	-0.363636	0.000000	0.000000	0.000000	0.000000	0.000000	0.000000	0.000000	0.000000	-0.266667	0.000000	0.388889	0.000000	0.000000	-0.700730	-1.600000	0.000000	0.000000	-1.684211	0.480000	0.000000	-0.631579	0.000000	0.000000	0.000000	0.000000	0.927536	0.210526	-1.641026	0.264463	0.000000	-0.009132	-1.142857	0.000000	0.000000	0.000000	1.658537	0.000000
British Retail Consortium	0.000000	-0.586667	0.111111	1.111111	1.773585	-0.235294	-0.133333	0.000000	0.250000	-0.160000	0.125000	0.235294	-0.222222	0.266667	0.000000	0.263158	0.000000	0.000000	-0.235294	0.500000	-0.190476	1.052632	1.692308	0.000000	0.000000	-0.629371	0.000000	-0.476190	0.000000	-0.320000	1.132075	0.000000	1.280000	-0.117647	0.000000	1.521739	0.000000	1.280000	0.880000	-0.211382	1.905512	0.000000	0.085586	-0.300000	-0.250000	0.000000	0.000000	0.680851	0.000000
British Soft Drinks Association	0.152672	6.505263	-0.240602	-0.267606	-4.550459	0.196970	0.384615	-0.335878	0.122137	2.071429	-0.335878	0.469697	0.210526	-0.153846	0.133333	-1.751634	0.000000	-0.029412	0.333333	0.000000	0.705882	-0.746269	-3.295337	-0.700730	-0.629371	0.000000	0.335878	3.363057	0.442748	1.728571	-3.918552	-0.305344	-0.642857	-0.060606	-0.442748	-1.739130	0.000000	-2.757895	-0.385714	9.924370	-2.504132	0.000000	-1.005367	0.414815	0.763359	0.180451	0.000000	-1.395062	-0.442748
British Sugar	0.000000	0.190476	0.000000	-0.133333	-0.080000	0.000000	0.000000	-1.000000	0.000000	0.307692	0.000000	0.400000	0.000000	0.000000	0.000000	0.000000	0.000000	0.000000	0.000000	0.000000	0.222222	0.000000	-0.090909	-1.600000	0.000000	0.335878	0.000000	0.000000	0.000000	0.615385	-0.085106	0.000000	0.153846	0.000000	0.000000	0.000000	0.000000	-0.190476	-0.153846	0.504505	-0.069565	0.000000	-0.004630	0.500000	0.000000	0.000000	0.000000	-0.400000	0.000000
Britvic	0.266667	3.730337	-0.187500	-0.195122	-1.035398	0.129032	0.275862	0.000000	0.000000	1.282051	-0.266667	0.064516	0.375000	-0.137931	0.352941	-0.807692	0.000000	0.000000	0.129032	0.000000	0.571429	-0.606061	-1.173913	0.000000	-0.476190	3.363057	0.000000	0.000000	0.266667	0.769231	-1.250000	-0.200000	-0.410256	0.000000	-0.266667	-0.866667	0.000000	-0.988764	0.153846	1.897810	-0.680851	0.000000	-0.061135	0.117647	0.533333	0.375000	0.000000	-0.327869	-0.266667
Burger Brothers	0.000000	0.571429	0.333333	0.000000	-0.290000	0.000000	0.666667	0.000000	1.000000	0.000000	-0.500000	0.000000	0.000000	0.000000	0.000000	-0.384615	0.000000	0.000000	0.000000	0.000000	0.000000	0.000000	-0.030303	0.000000	0.000000	0.442748	0.000000	0.266667	0.000000	0.615385	-0.042553	0.000000	-0.307692	-0.400000	-1.000000	-0.117647	0.000000	-0.063492	-0.307692	0.396396	-0.069565	0.000000	-0.018519	-0.250000	1.000000	0.000000	0.000000	0.057143	-1.000000
Cadbury	0.153846	1.444444	0.266667	-0.333333	-0.861244	0.142857	0.333333	-0.615385	0.615385	0.727273	-0.307692	0.142857	0.266667	-0.166667	0.000000	-0.628571	0.000000	0.000000	0.142857	0.000000	0.444444	-0.625000	-0.746667	-1.684211	-0.320000	1.728571	0.615385	0.769231	0.615385	0.000000	-0.504854	0.000000	-0.181818	-0.285714	-0.615385	-0.558140	0.000000	-0.722222	-0.545455	1.850000	-0.532258	0.000000	0.072562	0.352941	0.615385	0.000000	0.000000	-0.590909	-0.615385
Cancer Research UK	0.000000	-0.980392	0.437500	1.390476	4.986207	-0.294737	-0.043011	0.085106	0.000000	-1.009709	0.042553	0.021053	-0.291667	0.301075	0.000000	1.189655	0.000000	0.363636	-0.294737	0.085106	-0.545455	1.443299	5.858974	0.480000	1.132075	-3.918552	-0.085106	-1.250000	-0.042553	-0.504854	0.000000	0.361702	0.291262	0.231579	0.042553	3.016129	0.129032	4.261438	0.524272	-3.333333	5.278049	0.166667	3.716475	-0.224490	-0.085106	0.000000	0.064516	2.416000	0.042553
Centre for Dementia Prevention	0.000000	0.000000	1.000000	0.000000	0.140000	0.000000	0.000000	0.000000	0.000000	-0.615385	0.000000	-0.400000	0.000000	0.000000	0.000000	0.307692	0.000000	0.222222	0.000000	0.000000	-0.222222	0.000000	0.303030	0.000000	0.000000	-0.305344	0.000000	-0.200000	0.000000	0.000000	0.361702	0.000000	0.000000	0.400000	0.000000	0.000000	0.000000	0.158730	0.153846	-0.288288	0.034783	0.000000	0.171296	0.000000	0.000000	0.000000	0.000000	0.228571	0.000000
Centre for Diet and Activity Research	0.000000	-0.583333	0.000000	0.416667	1.138756	-0.142857	-0.333333	-0.153846	0.000000	0.000000	0.307692	0.000000	0.000000	0.000000	0.000000	0.457143	-0.285714	0.222222	0.000000	0.615385	0.000000	0.000000	0.320000	-0.631579	1.280000	-0.642857	0.153846	-0.410256	-0.307692	-0.181818	0.291262	0.000000	0.000000	0.000000	0.307692	0.558140	0.000000	0.333333	0.545455	-0.250000	0.806452	0.000000	0.077098	0.117647	-0.615385	0.000000	0.000000	0.045455	0.307692
Centre for Science in the Public Interest	0.000000	-0.062500	0.285714	0.375000	0.278607	0.000000	0.000000	0.000000	-0.800000	0.000000	0.000000	0.000000	0.000000	0.000000	0.000000	0.296296	0.000000	0.200000	0.000000	0.000000	0.000000	0.000000	0.268657	0.000000	-0.117647	-0.060606	0.000000	0.000000	-0.400000	-0.285714	0.231579	0.400000	0.000000	0.000000	0.400000	0.114286	0.000000	0.125000	0.428571	-0.214286	0.172414	0.000000	0.110855	0.444444	0.000000	0.000000	0.000000	0.111111	0.400000
Ceres	0.000000	-0.571429	-0.333333	0.000000	0.290000	0.000000	-0.666667	0.000000	-1.000000	0.000000	0.500000	0.000000	0.000000	0.000000	0.000000	0.384615	0.000000	0.000000	0.000000	0.000000	0.000000	0.000000	0.030303	0.000000	0.000000	-0.442748	0.000000	-0.266667	-1.000000	-0.615385	0.042553	0.000000	0.307692	0.400000	0.000000	0.117647	0.000000	0.063492	0.307692	-0.396396	0.069565	0.000000	0.018519	0.250000	-1.000000	0.000000	0.000000	-0.057143	1.000000
Chief Medical Officer	0.000000	-0.860215	0.000000	1.288889	2.478261	-0.457143	-0.121212	0.000000	0.000000	0.000000	0.117647	0.457143	-0.500000	0.484848	0.000000	0.750000	0.000000	0.000000	-0.457143	0.176471	-0.307692	2.162162	4.166667	0.000000	1.521739	-1.739130	0.000000	-0.866667	-0.117647	-0.558140	3.016129	0.000000	0.558140	0.114286	0.117647	0.000000	0.060606	2.043011	0.372093	-1.177305	3.365517	0.111111	0.818182	-0.315789	-0.235294	0.000000	0.060606	1.200000	0.117647
Child Growth Foundation	0.000000	0.000000	0.000000	0.000000	0.060302	0.000000	0.000000	0.000000	0.000000	0.000000	0.000000	0.000000	0.000000	0.000000	0.000000	0.000000	0.000000	0.000000	0.000000	0.000000	0.000000	0.000000	0.061538	0.000000	0.000000	0.000000	0.000000	0.000000	0.000000	0.000000	0.129032	0.000000	0.000000	0.000000	0.000000	0.060606	0.000000	0.193548	0.000000	0.000000	0.087719	0.000000	0.129930	0.000000	0.000000	0.000000	0.000000	0.000000	0.000000
Children's Food Campaign	0.000000	-1.377049	0.153846	1.459459	3.745174	-0.218750	-0.064516	0.190476	0.000000	-0.694444	0.063492	0.031250	-0.215385	0.225806	-0.089552	0.752941	0.000000	0.529412	-0.218750	0.126984	-0.411765	1.060606	3.952000	0.927536	1.280000	-2.757895	-0.190476	-0.988764	-0.063492	-0.722222	4.261438	0.158730	0.333333	0.125000	0.063492	2.043011	0.193548	0.000000	0.611111	-2.647059	4.333333	0.000000	1.808554	-0.268657	-0.126984	-0.092308	0.000000	1.829787	0.063492
City University London	0.153846	-0.194444	0.000000	0.500000	1.062201	0.000000	0.000000	0.153846	-0.615385	0.000000	0.000000	-0.142857	0.133333	0.000000	0.000000	0.285714	0.000000	0.333333	0.000000	0.307692	0.000000	0.000000	0.613333	0.210526	0.880000	-0.385714	-0.153846	0.153846	-0.307692	-0.545455	0.524272	0.153846	0.545455	0.428571	0.307692	0.372093	0.000000	0.611111	0.000000	-0.566667	0.854839	0.000000	0.303855	0.117647	0.000000	0.000000	0.000000	0.363636	0.307692
Coca-Cola	0.108108	3.352941	-0.070796	-0.426230	-3.328990	0.267857	0.181818	-0.504505	0.432432	1.850000	-0.180180	0.464286	0.212389	-0.145455	0.000000	-1.142857	0.285714	-0.275862	0.285714	0.000000	0.724138	-0.701754	-3.028902	-1.641026	-0.211382	9.924370	0.504505	1.897810	0.396396	1.850000	-3.333333	-0.288288	-0.250000	-0.214286	-0.396396	-1.177305	0.000000	-2.647059	-0.566667	0.000000	-2.432432	0.000000	0.003711	0.417391	0.360360	0.212389	0.000000	-1.394366	-0.396396
Commons Health Select Committee	0.000000	-0.931034	0.034188	1.809524	6.392283	-0.344828	-0.052632	0.069565	-0.034783	-0.145161	0.052174	0.224138	-0.341880	0.280702	0.000000	0.715328	-0.206897	0.650000	-0.275862	0.260870	-0.300000	1.355932	5.932203	0.264463	1.905512	-2.504132	-0.069565	-0.680851	-0.069565	-0.532258	5.278049	0.034783	0.806452	0.172414	0.069565	3.365517	0.087719	4.333333	0.854839	-2.432432	0.000000	0.051282	2.769797	-0.184874	-0.104348	0.000000	0.000000	1.684932	0.069565
Comres	0.000000	0.000000	0.000000	0.000000	0.000000	0.000000	0.000000	0.000000	0.000000	0.000000	0.000000	0.000000	0.000000	0.000000	0.000000	0.000000	0.000000	0.000000	0.000000	0.000000	0.000000	0.000000	0.000000	0.000000	0.000000	0.000000	0.000000	0.000000	0.000000	0.000000	0.166667	0.000000	0.000000	0.000000	0.000000	0.111111	0.000000	0.000000	0.000000	0.000000	0.051282	0.000000	0.004608	0.000000	0.000000	0.000000	0.000000	0.000000	0.000000
Conservative	0.037037	-0.199593	0.299539	0.121896	4.226115	0.064665	-0.027842	0.004630	0.018519	-0.022676	0.018519	-0.055427	0.027650	0.004640	0.000000	1.030837	0.180139	0.292906	-0.004619	0.050926	-0.009153	0.022989	2.502024	-0.009132	0.085586	-1.005367	-0.004630	-0.061135	-0.018519	0.072562	3.716475	0.171296	0.077098	0.110855	0.018519	0.818182	0.129930	1.808554	0.303855	0.003711	2.769797	0.004608	0.000000	0.004587	-0.055556	-0.064516	0.046404	1.062635	0.018519
Cornell University	0.000000	0.149254	-0.200000	0.000000	-0.029412	0.222222	0.000000	-0.500000	-0.500000	0.235294	0.000000	0.000000	0.200000	-0.285714	0.000000	0.000000	0.000000	0.000000	0.222222	0.000000	0.307692	-0.909091	-0.600000	-1.142857	-0.300000	0.414815	0.500000	0.117647	-0.250000	0.352941	-0.224490	0.000000	0.117647	0.444444	0.250000	-0.315789	0.000000	-0.268657	0.117647	0.417391	-0.184874	0.000000	0.004587	0.000000	0.000000	0.000000	0.000000	-0.461538	0.250000
Costa	0.000000	1.015873	0.000000	0.000000	-0.400000	0.000000	1.333333	0.000000	0.000000	0.000000	-1.000000	0.000000	0.000000	0.000000	0.000000	-0.615385	0.000000	0.000000	0.000000	0.000000	0.000000	0.000000	-0.060606	0.000000	-0.250000	0.763359	0.000000	0.533333	1.000000	0.615385	-0.085106	0.000000	-0.615385	0.000000	-1.000000	-0.235294	0.000000	-0.126984	0.000000	0.360360	-0.104348	0.000000	-0.055556	0.000000	0.000000	0.000000	0.000000	-0.114286	-1.000000
DWF	0.000000	0.092308	0.000000	0.000000	0.039604	0.285714	0.000000	0.000000	0.000000	0.000000	0.333333	0.000000	0.000000	0.000000	0.600000	0.000000	0.000000	0.000000	0.000000	0.000000	0.000000	0.000000	0.000000	0.000000	0.000000	0.180451	0.000000	0.375000	0.000000	0.000000	0.000000	0.000000	0.000000	0.000000	0.000000	0.000000	0.000000	-0.092308	0.000000	0.212389	0.000000	0.000000	-0.064516	0.000000	0.000000	0.000000	0.000000	0.000000	0.000000
Department for Environment Food and Rural Affairs	0.000000	0.000000	0.000000	0.000000	0.060302	0.000000	0.000000	0.000000	0.000000	0.000000	0.000000	0.000000	0.000000	0.000000	0.000000	0.320000	0.000000	0.000000	0.000000	0.000000	0.000000	0.000000	0.092308	0.000000	0.000000	0.000000	0.000000	0.000000	0.000000	0.000000	0.064516	0.000000	0.000000	0.000000	0.000000	0.060606	0.000000	0.000000	0.000000	0.000000	0.000000	0.000000	0.046404	0.000000	0.000000	0.000000	0.000000	0.117647	0.000000
Diabetes UK	0.057143	-0.936170	0.432432	0.956522	1.774892	-0.111111	-0.058824	0.400000	0.228571	-0.409091	0.057143	-0.111111	-0.054054	0.117647	0.000000	0.736842	0.000000	0.200000	-0.111111	0.057143	-0.250000	0.526316	2.061856	1.658537	0.680851	-1.395062	-0.400000	-0.327869	0.057143	-0.590909	2.416000	0.228571	0.045455	0.111111	-0.057143	1.200000	0.000000	1.829787	0.363636	-1.394366	1.684932	0.000000	1.062635	-0.461538	-0.114286	0.000000	0.117647	0.000000	-0.057143
Duke University	0.000000	-0.571429	-0.333333	0.000000	0.290000	0.000000	-0.666667	0.000000	-1.000000	0.000000	0.500000	0.000000	0.000000	0.000000	0.000000	0.384615	0.000000	0.000000	0.000000	0.000000	0.000000	0.000000	0.030303	0.000000	0.000000	-0.442748	0.000000	-0.266667	-1.000000	-0.615385	0.042553	0.000000	0.307692	0.400000	1.000000	0.117647	0.000000	0.063492	0.307692	-0.396396	0.069565	0.000000	0.018519	0.250000	-1.000000	0.000000	0.000000	-0.057143	0.000000
East Lancashire NHS Trust	0.000000	0.000000	0.000000	0.285714	0.100503	0.000000	0.000000	0.000000	0.000000	0.000000	0.000000	0.000000	0.000000	0.000000	0.000000	0.000000	0.000000	0.500000	0.000000	0.000000	0.000000	0.000000	0.092308	0.000000	0.000000	-0.015385	0.000000	0.000000	0.000000	0.000000	0.064516	0.000000	0.000000	0.000000	0.000000	0.000000	0.000000	0.193548	0.166667	0.000000	0.157895	0.000000	0.041763	0.000000	0.000000	0.000000	0.000000	0.058824	0.000000
El Poder del Consumidor	0.000000	-0.190476	0.000000	0.133333	0.080000	0.000000	0.000000	1.000000	0.000000	-0.307692	0.000000	-0.400000	0.000000	0.000000	0.000000	0.000000	0.000000	0.000000	0.000000	0.000000	-0.222222	0.000000	0.090909	1.600000	0.000000	-0.335878	-1.000000	0.000000	0.000000	-0.615385	0.085106	0.000000	-0.153846	0.000000	0.000000	0.000000	0.000000	0.190476	0.153846	-0.504505	0.069565	0.000000	0.004630	-0.500000	0.000000	0.000000	0.000000	0.400000	0.000000
Ernst & Young	0.000000	0.000000	0.000000	0.000000	0.020000	0.400000	0.000000	0.000000	0.000000	0.000000	0.500000	0.000000	0.000000	0.000000	0.750000	-0.153846	0.000000	-0.444444	0.000000	0.000000	0.000000	0.000000	-0.121212	0.000000	0.000000	0.045802	0.000000	0.000000	0.000000	0.000000	-0.085106	0.000000	0.000000	0.000000	0.000000	0.000000	0.000000	-0.095238	0.000000	0.018018	-0.104348	0.000000	-0.134259	0.000000	0.000000	0.333333	0.000000	0.000000	0.000000
Euromonitor	0.800000	0.000000	0.000000	0.000000	0.059701	0.000000	0.000000	0.000000	0.000000	0.857143	0.000000	0.000000	0.571429	0.000000	0.000000	0.000000	0.000000	0.000000	0.000000	0.000000	0.400000	0.000000	0.000000	0.000000	0.000000	0.151515	0.000000	0.516129	0.000000	0.285714	0.168421	0.000000	0.000000	0.000000	0.000000	0.057143	0.000000	0.031250	0.428571	0.178571	0.034483	0.000000	0.175520	0.000000	0.000000	0.000000	0.000000	0.277778	0.000000
European Society of Lifestyle Medicine	0.000000	0.000000	0.571429	0.000000	0.169154	0.000000	0.000000	0.000000	0.000000	0.000000	0.000000	0.000000	0.000000	0.000000	0.000000	0.592593	0.000000	0.200000	0.000000	0.000000	0.000000	0.000000	0.328358	0.000000	0.000000	0.000000	0.000000	0.000000	0.000000	0.000000	0.147368	0.400000	0.000000	0.333333	0.000000	0.057143	0.000000	0.000000	0.142857	0.000000	0.017241	0.000000	0.166282	0.000000	0.000000	0.000000	0.500000	0.222222	0.000000
Faculty of Public Health	0.052632	-0.247423	0.250000	1.428571	2.393162	-0.307692	0.000000	0.052632	0.000000	-0.042553	0.052632	0.256410	-0.450000	0.324324	0.142857	0.766667	-0.102564	0.465116	-0.307692	0.052632	-0.279070	1.463415	3.360000	0.272727	0.920000	-0.848485	-0.052632	-0.343750	0.000000	-0.297872	2.687500	0.157895	0.255319	0.307692	0.000000	2.058824	0.000000	1.958763	0.425532	-1.006897	2.711409	0.000000	0.738197	-0.142857	0.000000	0.050000	0.000000	1.217391	0.000000
Food Responsibility Network	0.000000	-0.031250	0.000000	0.625000	0.368159	-0.333333	0.000000	0.000000	0.000000	0.000000	0.000000	0.333333	-0.571429	0.500000	0.000000	0.000000	-0.333333	0.000000	-0.333333	0.000000	-0.200000	1.250000	0.597015	0.000000	0.588235	-0.121212	0.000000	-0.129032	0.000000	-0.142857	0.378947	0.000000	0.285714	0.000000	0.000000	0.514286	0.000000	0.312500	0.142857	-0.160714	0.448276	0.000000	-0.013857	-0.222222	0.000000	0.000000	0.000000	0.166667	0.000000
Food Standards Scotland	0.000000	-1.534483	0.169492	1.147059	3.675889	-0.241379	-0.142857	0.070175	0.000000	-0.484848	0.175439	0.137931	-0.305085	0.285714	0.098361	1.215190	-0.034483	0.161290	-0.275862	0.175439	-0.322581	1.333333	4.067227	0.253968	1.594203	-2.836957	-0.070175	-1.036145	-0.140351	-0.666667	3.578231	0.140351	0.606061	0.068966	0.140351	2.528736	0.035714	2.741379	0.636364	-2.000000	3.869048	0.000000	1.175258	-0.295082	-0.280702	0.033898	0.142857	1.727273	0.140351
Food and Drink Federation	0.330935	4.242424	-0.184397	-0.386667	-3.582090	0.214286	0.144928	-0.258993	0.201439	1.864865	-0.129496	0.300000	0.326241	-0.144928	0.041958	-1.031056	0.171429	-0.138889	0.571429	-0.028777	0.666667	-0.704225	-3.104478	-0.662069	-0.543046	9.593985	0.258993	2.363636	0.244604	1.256757	-3.580786	-0.258993	-0.270270	-0.128571	-0.244604	-1.325444	0.000000	-2.292929	-0.418919	7.813008	-2.600000	-0.170213	-0.395062	0.293706	0.287770	0.014184	-0.028986	-1.082353	-0.244604
Food and Drink Industry Ireland	0.000000	1.000000	0.000000	0.250000	-0.079602	-0.333333	0.500000	0.000000	0.000000	0.000000	-0.400000	0.333333	-0.285714	0.500000	0.000000	-0.222222	0.000000	0.000000	-0.333333	0.000000	-0.200000	1.250000	0.567164	0.000000	0.117647	0.378788	0.000000	0.451613	0.400000	0.142857	0.252632	0.000000	-0.285714	0.000000	-0.400000	0.342857	0.000000	0.156250	0.000000	0.053571	0.224138	0.000000	-0.023095	-0.222222	0.800000	0.000000	0.000000	0.055556	-0.400000
Frankie & Benny's	0.000000	0.063492	0.333333	-0.133333	-0.110000	0.000000	0.000000	0.000000	1.000000	0.000000	0.000000	0.000000	0.333333	0.000000	0.000000	0.000000	0.400000	0.000000	0.000000	0.000000	0.000000	0.000000	0.000000	0.000000	0.125000	0.061069	0.000000	0.000000	0.500000	0.307692	0.000000	0.000000	0.000000	-0.400000	-0.500000	0.000000	0.000000	0.000000	-0.307692	0.252252	-0.086957	0.000000	0.032407	-0.250000	0.000000	0.000000	0.000000	0.114286	-0.500000
Future Thinking	0.000000	0.000000	0.000000	0.000000	0.000000	0.000000	0.000000	0.000000	0.000000	0.000000	0.000000	0.000000	0.000000	0.000000	0.000000	0.000000	0.000000	0.000000	0.000000	0.000000	0.000000	0.000000	0.000000	0.000000	0.000000	0.000000	0.000000	0.000000	0.000000	0.000000	0.043011	0.000000	0.000000	0.000000	0.000000	0.000000	0.000000	0.000000	0.000000	0.000000	0.000000	1.200000	0.000000	0.000000	0.000000	0.000000	0.000000	0.000000	0.000000
General Practitioners	0.000000	-1.142857	0.600000	0.275862	0.953271	0.000000	-0.235294	0.222222	0.000000	-0.592593	0.222222	-0.210526	0.100000	0.000000	0.000000	1.450000	0.105263	0.521739	0.000000	0.000000	-0.173913	0.000000	1.000000	1.000000	0.133333	-1.268966	-0.222222	-0.636364	-0.222222	-0.592593	1.129630	0.444444	0.148148	0.315789	0.222222	0.250000	0.000000	0.883117	0.148148	-1.152000	0.465116	0.000000	0.641256	-0.090909	-0.444444	0.000000	0.000000	0.897959	0.222222
Harvard School of Public Health	0.000000	0.000000	0.666667	0.000000	0.110000	0.000000	0.000000	0.000000	0.000000	0.000000	0.000000	0.000000	0.000000	0.000000	0.000000	0.230769	0.000000	0.222222	0.000000	0.000000	0.222222	0.000000	0.242424	0.000000	0.000000	-0.106870	0.000000	-0.066667	0.000000	0.000000	0.085106	0.500000	0.000000	0.400000	0.000000	0.117647	0.000000	0.000000	0.153846	-0.036036	0.017391	0.000000	0.129630	0.000000	0.000000	0.000000	0.000000	0.114286	0.000000
Heart Research UK	0.000000	-0.187500	0.285714	0.375000	0.179104	0.000000	0.000000	0.400000	0.000000	-0.571429	0.000000	-0.333333	0.000000	0.000000	0.000000	0.074074	0.000000	0.400000	0.000000	0.000000	-0.200000	0.000000	0.238806	1.090909	0.000000	-0.333333	-0.400000	-0.193548	0.000000	-0.285714	0.421053	0.400000	-0.142857	0.000000	0.000000	0.000000	0.000000	0.500000	0.142857	-0.464286	0.206897	0.000000	0.087760	-0.222222	0.000000	0.000000	0.000000	0.444444	0.000000
Institute for Fiscal Studies	0.000000	0.828829	0.000000	-0.158730	0.250000	0.490566	0.000000	-0.269231	0.000000	0.000000	0.538462	0.037736	-0.037037	0.039216	3.642857	0.027027	0.000000	0.000000	-0.037736	0.000000	0.526316	0.181818	0.035088	-1.448276	0.062500	0.849162	0.269231	1.076923	0.000000	0.426230	-0.211268	0.000000	0.262295	0.000000	0.000000	0.000000	0.000000	-0.882883	0.000000	0.930818	0.000000	0.000000	0.037500	0.214286	0.000000	0.518519	0.000000	-0.795181	0.000000
Institute of Economic Affairs	0.000000	0.320000	-0.470588	-0.545455	-1.389313	0.567164	0.000000	-0.272727	-0.060606	1.546667	0.060606	0.388060	0.205882	-0.153846	0.342857	-0.636364	0.776119	-0.732394	0.149254	-0.030303	0.647887	-0.724638	-2.765625	-0.722222	-0.384615	4.652850	0.272727	1.065217	-0.030303	0.560000	-3.269231	-0.393939	-0.293333	-0.089552	0.030303	-1.208333	0.000000	-1.952000	-0.213333	5.260116	-2.338983	-0.117647	-0.024291	0.400000	0.000000	0.058824	-0.061538	-1.402062	0.030303
Investec	0.000000	-0.156250	0.000000	0.000000	-0.019900	0.000000	0.000000	0.000000	0.000000	0.000000	0.000000	0.000000	0.000000	0.000000	0.000000	-0.296296	0.000000	-0.800000	0.000000	0.000000	0.000000	0.000000	-0.238806	0.000000	0.000000	0.000000	0.000000	0.000000	0.000000	0.000000	-0.147368	0.000000	-0.142857	0.000000	0.000000	0.000000	0.000000	-0.156250	0.000000	0.035714	-0.206897	0.000000	-0.235566	0.000000	0.000000	0.000000	0.000000	0.000000	0.000000
Irish Beverage Council	0.166667	1.098592	-0.142857	0.000000	-0.259615	0.307692	0.181818	-0.333333	0.000000	0.857143	0.000000	0.461538	0.000000	0.000000	0.375000	-0.294118	0.307692	-0.235294	0.307692	0.000000	0.352941	0.000000	-0.162162	-0.444444	-0.083333	1.582734	0.333333	0.631579	0.166667	0.571429	-0.313725	-0.166667	-0.190476	0.000000	-0.166667	-0.095238	0.000000	-0.281690	-0.190476	1.277311	-0.195122	0.000000	-0.040909	0.250000	0.333333	0.142857	0.000000	-0.325581	-0.166667
Irish Heart Foundation	0.500000	0.000000	0.000000	0.133333	0.180000	0.000000	0.000000	0.000000	0.000000	0.461538	0.000000	0.000000	0.333333	0.000000	0.000000	0.000000	0.000000	0.000000	0.000000	0.500000	0.222222	0.000000	0.181818	0.000000	0.500000	0.061069	0.000000	0.266667	0.000000	0.153846	0.085106	0.000000	0.307692	0.000000	0.000000	0.176471	0.000000	0.126984	0.461538	0.036036	0.260870	0.000000	0.087963	0.000000	0.000000	0.000000	0.000000	0.114286	0.000000
Jamie Oliver	0.000000	-1.675516	0.262411	1.498282	10.369748	-0.476868	-0.071685	0.121429	0.000000	-0.422145	0.071429	0.341637	-0.460993	0.480287	0.000000	1.695364	0.028470	0.414035	-0.476868	0.328571	-0.603509	2.367491	11.274854	0.489510	2.123288	-6.457002	-0.121429	-1.359477	-0.071429	-0.844291	9.291892	0.171429	0.726644	0.149466	0.071429	4.909677	0.114695	6.035398	0.795848	-5.281654	11.069054	0.134752	7.005650	-0.528169	-0.142857	0.000000	0.021505	2.308682	0.071429
Jamie Oliver Restaurant Group	0.000000	0.031250	0.285714	0.250000	0.049751	-0.333333	0.000000	0.000000	0.800000	0.000000	0.000000	0.333333	-0.285714	0.500000	0.000000	0.148148	0.000000	0.400000	-0.333333	0.000000	-0.200000	1.250000	0.716418	0.000000	0.352941	-0.090909	0.000000	-0.129032	0.400000	0.142857	0.378947	0.000000	0.000000	-0.333333	-0.400000	0.457143	0.000000	0.312500	-0.285714	0.053571	0.362069	0.000000	0.138568	-0.444444	0.000000	0.000000	0.000000	0.222222	-0.400000
Karolinska Institute	0.333333	0.000000	0.500000	0.117647	0.326733	0.285714	0.000000	0.000000	0.000000	0.400000	0.333333	0.000000	0.250000	0.000000	0.600000	0.214286	0.000000	0.181818	0.000000	0.333333	0.181818	0.000000	0.382353	0.000000	0.444444	0.105263	0.000000	0.250000	0.000000	0.133333	0.166667	0.333333	0.266667	0.285714	0.000000	0.166667	0.000000	0.123077	0.533333	0.035398	0.273504	0.000000	0.198157	0.000000	0.000000	0.250000	0.000000	0.216216	0.000000
Kellogg's	0.000000	0.064516	0.400000	0.000000	-0.090452	0.000000	0.000000	0.000000	1.333333	0.000000	0.000000	0.000000	0.000000	0.000000	0.000000	-0.080000	0.000000	0.000000	0.000000	0.000000	0.000000	0.000000	0.000000	0.000000	0.133333	0.061538	0.000000	0.000000	0.666667	0.333333	0.000000	0.000000	0.000000	-0.500000	-0.666667	0.000000	0.000000	0.000000	-0.333333	0.218182	-0.017544	0.000000	0.009281	-0.285714	0.000000	0.000000	0.000000	0.117647	-0.666667
King's College London	0.000000	0.000000	-0.285714	0.000000	0.000000	0.000000	0.000000	-0.400000	0.000000	0.857143	0.000000	0.666667	0.000000	0.000000	0.000000	0.222222	0.000000	0.000000	0.000000	0.000000	0.400000	0.000000	-0.029851	-0.363636	0.000000	0.621212	0.400000	0.193548	0.000000	0.285714	-0.210526	-0.400000	0.000000	0.000000	0.000000	0.057143	0.000000	-0.187500	-0.142857	0.607143	-0.051724	0.000000	-0.013857	0.222222	0.000000	0.000000	0.500000	-0.111111	0.000000
Labour	0.000000	-0.481928	0.307692	0.914286	2.063636	-0.320000	-0.086957	0.000000	0.000000	0.000000	0.083333	0.320000	-0.384615	0.347826	0.000000	0.869565	0.000000	0.413793	-0.320000	0.416667	-0.275862	1.481481	3.116279	0.000000	1.388889	-0.834437	0.000000	-0.480000	-0.083333	-0.363636	2.157895	0.166667	0.727273	0.160000	0.083333	2.000000	0.173913	1.783133	0.848485	-0.458015	2.562963	0.000000	1.247788	-0.285714	-0.166667	0.000000	0.086957	0.981818	0.083333
Leon	0.000000	0.063492	0.666667	0.000000	-0.060000	0.000000	0.000000	0.000000	1.000000	-0.615385	0.000000	-0.400000	0.000000	0.000000	0.000000	0.000000	0.000000	0.000000	0.000000	0.000000	-0.222222	0.000000	0.090909	0.000000	0.125000	-0.244275	0.000000	-0.200000	0.500000	0.307692	0.276596	0.500000	0.000000	-0.400000	-0.500000	0.000000	0.000000	0.158730	-0.307692	-0.072072	0.000000	0.000000	0.060185	-0.250000	0.000000	0.000000	0.000000	0.228571	-0.500000
Liberal Democrat	0.000000	-0.030303	0.000000	0.333333	0.453202	0.000000	0.000000	0.000000	0.000000	0.000000	0.285714	0.250000	-0.222222	0.333333	0.545455	0.068966	0.000000	0.000000	-0.250000	0.285714	-0.166667	1.000000	0.898551	0.000000	0.631579	-0.104478	0.000000	-0.121212	0.000000	-0.125000	0.577320	0.000000	0.250000	0.000000	0.000000	0.756757	0.333333	0.545455	0.250000	-0.140351	0.644068	0.000000	0.275862	-0.181818	0.000000	0.222222	0.000000	0.263158	0.000000
Liberum	0.666667	0.032258	0.000000	0.000000	0.000000	0.000000	0.000000	0.000000	0.000000	0.166667	0.000000	0.000000	0.000000	0.000000	0.000000	0.000000	0.000000	0.000000	1.000000	0.000000	0.000000	0.000000	0.000000	0.000000	0.000000	0.092308	0.000000	0.000000	0.000000	0.000000	0.000000	0.000000	0.000000	0.000000	0.000000	0.000000	0.000000	0.000000	0.000000	0.072727	0.000000	0.000000	0.000000	0.000000	0.000000	0.000000	0.000000	0.000000	0.000000
Lidl	0.000000	0.096774	0.000000	0.000000	-0.040201	0.000000	0.000000	0.000000	0.000000	0.166667	0.000000	0.000000	0.000000	0.000000	0.000000	0.000000	0.000000	0.000000	0.000000	0.000000	0.000000	0.000000	0.000000	0.000000	-0.266667	0.076923	0.000000	0.068966	0.000000	0.166667	0.000000	0.000000	0.000000	0.000000	0.000000	0.000000	0.000000	-0.096774	-0.166667	0.018182	-0.017544	0.000000	0.088167	0.000000	0.000000	0.000000	0.000000	0.000000	0.000000
Liverpool City Council	0.000000	-0.484848	0.444444	-0.111111	0.384236	0.000000	-0.333333	0.000000	0.000000	0.000000	0.285714	0.000000	0.222222	0.000000	0.000000	0.896552	0.250000	0.166667	0.000000	0.000000	0.000000	0.000000	0.318841	0.000000	0.105263	-0.373134	0.000000	-0.242424	-0.285714	-0.250000	0.164948	0.285714	0.250000	0.250000	0.285714	0.162162	0.000000	0.090909	0.125000	-0.140351	0.101695	0.000000	0.266667	0.000000	-0.571429	0.000000	0.000000	0.157895	0.285714
Local Government Association	0.000000	-0.492308	0.000000	0.235294	0.534653	0.000000	-0.400000	0.000000	0.000000	0.000000	0.333333	0.000000	0.000000	0.000000	0.000000	0.571429	0.000000	0.000000	0.000000	0.000000	0.000000	0.000000	0.088235	0.000000	0.444444	-0.345865	0.000000	-0.250000	-0.333333	-0.266667	0.187500	0.000000	0.533333	0.000000	0.333333	0.277778	0.000000	0.153846	0.133333	-0.176991	0.205128	0.000000	0.046083	0.000000	-0.666667	0.000000	0.000000	0.108108	0.333333
London Metropolitan University	0.000000	0.000000	-0.400000	0.000000	-0.030151	0.000000	0.000000	0.000000	0.000000	0.666667	0.000000	0.500000	0.000000	0.000000	0.000000	-0.080000	0.000000	0.000000	0.000000	0.000000	0.250000	0.000000	-0.092308	0.000000	0.000000	0.307692	0.000000	0.206897	0.000000	0.000000	-0.279570	-0.666667	0.000000	0.000000	0.000000	0.000000	0.000000	-0.161290	0.000000	0.290909	-0.017544	0.000000	-0.051044	0.000000	0.000000	0.000000	0.000000	-0.117647	0.000000
Lucozade Ribena Suntory	0.000000	0.718750	0.285714	0.000000	-0.288557	0.000000	0.500000	0.000000	0.800000	0.000000	-0.400000	0.000000	0.000000	0.000000	0.000000	-0.370370	0.000000	0.000000	0.000000	0.000000	0.000000	0.000000	-0.029851	0.000000	0.000000	0.439394	0.000000	0.387097	0.800000	0.571429	-0.042105	0.000000	-0.285714	-0.333333	-0.800000	-0.114286	0.000000	-0.062500	-0.285714	0.410714	-0.068966	0.000000	-0.018476	-0.222222	0.800000	0.000000	0.000000	0.055556	-0.800000
Marketing Sciences	0.000000	0.000000	0.000000	0.000000	0.000000	0.000000	0.000000	0.000000	0.000000	0.000000	0.000000	0.000000	0.000000	0.000000	0.000000	0.000000	0.000000	0.000000	0.000000	0.000000	0.000000	0.000000	0.000000	0.000000	0.000000	0.000000	0.000000	0.000000	0.000000	0.000000	0.085106	0.000000	0.000000	0.000000	0.000000	0.117647	0.000000	0.000000	0.000000	0.000000	0.052174	1.333333	0.004630	0.000000	0.000000	0.000000	0.000000	0.000000	0.000000
Marks & Spencer	0.000000	0.571429	0.333333	0.000000	-0.290000	0.000000	0.666667	0.000000	1.000000	0.000000	-0.500000	0.000000	0.000000	0.000000	0.000000	-0.384615	0.000000	0.000000	0.000000	0.000000	0.000000	0.000000	-0.030303	0.000000	0.000000	0.442748	0.000000	0.266667	1.000000	0.615385	-0.042553	0.000000	-0.307692	-0.400000	-1.000000	-0.117647	0.000000	-0.063492	-0.307692	0.396396	-0.069565	0.000000	-0.018519	-0.250000	1.000000	0.000000	0.000000	0.057143	-1.000000
Mars Food	0.000000	0.727273	0.888889	0.000000	-0.551724	0.000000	0.333333	0.000000	2.285714	0.000000	-0.285714	0.000000	0.000000	0.000000	0.000000	-0.551724	0.000000	0.000000	0.000000	0.000000	0.000000	0.000000	-0.028986	0.000000	0.315789	0.611940	0.000000	0.242424	1.428571	1.250000	-0.041237	0.000000	-0.250000	-1.000000	-1.428571	-0.108108	0.000000	-0.060606	-1.000000	1.017544	-0.118644	0.000000	0.009195	-0.727273	0.571429	0.000000	0.000000	0.368421	-1.428571
McDonalds	0.000000	0.516129	0.000000	0.000000	-0.201005	0.000000	1.000000	0.000000	0.000000	0.000000	-0.666667	0.000000	0.000000	0.000000	0.000000	-0.320000	0.000000	0.000000	0.000000	0.000000	0.000000	0.000000	-0.030769	0.000000	-0.133333	0.384615	0.000000	0.275862	0.666667	0.333333	-0.043011	0.000000	-0.333333	0.000000	-0.666667	-0.121212	0.000000	-0.064516	0.000000	0.181818	-0.052632	0.000000	-0.027842	0.000000	1.333333	0.000000	0.000000	-0.058824	-0.666667
McKinsey Global Institute	0.800000	0.000000	-0.166667	0.380952	0.475728	0.000000	0.000000	0.000000	0.000000	1.684211	0.000000	0.181818	0.666667	0.000000	0.000000	-0.062500	0.000000	0.000000	0.000000	0.000000	0.666667	0.000000	0.000000	0.000000	0.545455	0.583942	0.000000	1.055556	0.000000	0.421053	-0.020000	-0.200000	0.421053	0.000000	0.000000	0.200000	0.000000	0.057971	0.631579	0.444444	0.214876	0.000000	0.205479	0.000000	0.000000	0.000000	0.000000	0.292683	0.000000
Mexican Beverage Association	1.200000	0.093750	0.000000	0.000000	0.000000	0.000000	0.000000	0.000000	0.000000	0.428571	0.000000	0.000000	0.000000	0.000000	0.000000	0.000000	0.000000	0.000000	2.000000	0.000000	0.000000	0.000000	0.000000	0.000000	0.000000	0.272727	0.000000	0.000000	0.000000	0.000000	0.000000	0.000000	0.000000	0.000000	0.000000	0.000000	0.000000	0.000000	0.000000	0.214286	0.000000	0.000000	0.000000	0.000000	0.000000	0.000000	0.000000	0.000000	0.000000
Mexican politicians	0.000000	-0.153846	0.000000	0.000000	0.079208	0.000000	0.000000	0.000000	0.000000	0.000000	0.000000	0.000000	0.000000	0.000000	0.000000	0.357143	0.000000	0.727273	0.000000	0.000000	0.000000	0.000000	0.235294	0.000000	0.000000	0.000000	0.000000	0.000000	0.000000	0.000000	0.187500	0.000000	-0.133333	0.000000	0.000000	0.000000	0.000000	0.369231	0.000000	-0.035398	0.239316	0.000000	0.271889	0.000000	0.000000	0.000000	0.000000	0.054054	0.000000
Moshimo	0.000000	0.126984	0.666667	0.000000	-0.180000	0.000000	0.000000	0.000000	2.000000	0.000000	0.000000	0.000000	0.000000	0.000000	0.000000	-0.153846	0.000000	0.000000	0.000000	0.000000	0.000000	0.000000	0.000000	0.000000	0.250000	0.122137	0.000000	0.000000	1.000000	0.615385	0.000000	0.000000	0.000000	-0.800000	-1.000000	0.000000	0.000000	0.000000	-0.615385	0.432432	-0.034783	0.000000	0.018519	-0.500000	0.000000	0.000000	0.000000	0.228571	-1.000000
NHS Confederation	0.000000	-0.058824	0.000000	0.500000	0.634146	-0.400000	0.000000	0.000000	0.000000	0.000000	0.000000	0.400000	-0.727273	0.500000	0.000000	0.193548	0.000000	0.000000	-0.400000	0.222222	-0.285714	1.666667	1.323944	0.000000	0.761905	-0.264706	0.000000	-0.228571	0.000000	-0.222222	0.848485	0.000000	0.222222	0.000000	0.000000	1.179487	0.000000	0.588235	0.333333	-0.172414	0.916667	0.000000	0.311213	-0.307692	0.000000	0.000000	0.000000	0.400000	0.000000
NHS England	0.018692	-1.036145	0.366972	1.084746	6.138614	-0.185185	-0.075472	0.037383	0.000000	0.051724	0.074766	0.185185	-0.201835	0.188679	0.000000	1.379845	0.000000	0.500000	-0.185185	0.186916	-0.107143	0.909091	4.982249	0.212389	1.344538	-1.452991	-0.037383	-0.481203	-0.074766	-0.362069	4.771574	0.186916	0.620690	0.240741	0.074766	2.583942	0.018868	3.433735	0.931034	-0.607477	5.321101	0.018349	4.594393	-0.162162	-0.149533	0.000000	0.000000	2.202899	0.074766
NHS Greater Glasgow and Clyde	0.000000	0.000000	0.571429	0.000000	0.218905	0.000000	0.000000	0.000000	0.000000	0.000000	0.000000	0.000000	0.000000	0.000000	0.000000	0.518519	0.000000	0.200000	0.000000	0.000000	0.000000	0.000000	0.268657	0.000000	0.000000	0.000000	0.000000	0.000000	0.000000	0.000000	0.147368	0.400000	0.000000	0.333333	0.000000	0.114286	0.000000	0.000000	0.142857	-0.017857	0.068966	0.000000	0.133949	0.000000	0.000000	0.000000	0.000000	0.111111	0.000000
National Action Party (PAN)	0.000000	-0.156250	0.000000	0.000000	0.059701	0.000000	0.000000	0.000000	0.000000	0.000000	0.000000	0.000000	0.000000	0.000000	0.000000	0.148148	0.000000	0.000000	0.000000	0.000000	0.000000	0.000000	0.000000	0.000000	0.000000	0.000000	0.000000	0.000000	0.000000	0.000000	0.021053	0.000000	-0.142857	0.000000	0.000000	0.000000	0.000000	0.343750	0.000000	0.000000	0.068966	0.000000	0.032333	0.000000	0.000000	0.000000	0.000000	0.111111	0.000000
National Institute of Pharmacy and Nutrition (Budapest)	0.000000	-0.190476	0.000000	0.133333	0.080000	0.000000	0.000000	1.000000	0.000000	-0.307692	0.000000	-0.400000	0.000000	0.000000	0.000000	0.000000	0.000000	0.000000	0.000000	0.000000	-0.222222	0.000000	0.090909	1.600000	0.000000	-0.335878	-1.000000	0.000000	0.000000	-0.615385	0.085106	0.000000	-0.153846	0.000000	0.000000	0.000000	0.000000	0.190476	0.153846	-0.504505	0.069565	0.000000	0.004630	-0.500000	0.000000	0.000000	0.000000	0.400000	0.000000
National Institute of Public Health Mexico	0.000000	-0.363636	0.000000	0.222222	0.157635	0.000000	0.000000	0.857143	0.000000	-0.250000	0.000000	-0.250000	0.000000	0.000000	0.000000	0.000000	0.000000	0.000000	0.000000	0.000000	-0.166667	0.000000	0.173913	2.153846	0.000000	-0.343284	-0.857143	0.000000	0.000000	-0.750000	0.164948	0.000000	-0.250000	0.000000	0.000000	0.000000	0.000000	0.333333	0.125000	-0.666667	0.118644	0.000000	0.022989	-0.545455	0.000000	0.000000	0.000000	0.631579	0.000000
National Obesity Forum	0.000000	-1.316456	0.178218	1.090909	5.484746	-0.080000	-0.061224	0.121212	-0.161616	-0.388889	0.101010	0.000000	-0.158416	0.122449	0.116505	0.909091	-0.020000	0.250000	-0.120000	0.303030	-0.192308	0.588235	3.913043	0.457143	1.585586	-2.451327	-0.121212	-0.576000	-0.141414	-0.648148	3.756614	0.161616	0.666667	0.280000	0.141414	2.031008	0.102041	3.291139	1.074074	-2.368932	4.971429	0.000000	2.440228	-0.038835	-0.121212	0.039604	0.040816	1.492308	0.141414
Nichols	0.000000	0.090909	0.000000	-0.222222	-0.236453	0.750000	0.000000	0.000000	0.571429	0.500000	0.000000	0.000000	0.222222	-0.333333	0.000000	-0.206897	1.000000	-0.666667	0.250000	0.000000	0.333333	-1.000000	-0.666667	0.000000	-0.105263	0.507463	0.000000	0.303030	0.285714	0.375000	-0.556701	-0.285714	-0.250000	-0.250000	-0.285714	-0.432432	0.000000	-0.363636	-0.250000	0.877193	-0.440678	0.000000	0.110345	0.000000	0.000000	0.000000	0.000000	-0.105263	-0.285714
Nourish Scotland	0.333333	-0.523077	0.000000	0.352941	0.336634	-0.285714	-0.400000	0.000000	0.000000	0.400000	0.333333	0.285714	-0.250000	0.400000	0.000000	0.285714	-0.285714	0.000000	-0.285714	0.000000	0.000000	1.111111	0.617647	0.000000	0.333333	-0.466165	0.000000	-0.125000	-0.333333	-0.266667	0.333333	0.000000	0.266667	0.000000	0.333333	0.555556	0.000000	0.276923	0.133333	-0.318584	0.393162	0.000000	0.046083	-0.200000	-0.666667	0.000000	0.000000	0.216216	0.333333
Numis	0.000000	0.000000	0.000000	0.000000	-0.020101	0.000000	0.000000	0.000000	0.000000	0.000000	0.000000	0.000000	0.000000	0.000000	0.000000	-0.160000	0.000000	-0.500000	0.000000	0.000000	0.000000	0.000000	-0.123077	0.000000	0.000000	0.000000	0.000000	0.000000	0.000000	0.000000	-0.086022	0.000000	0.000000	0.000000	0.000000	0.000000	0.000000	-0.096774	0.000000	0.018182	-0.105263	0.000000	-0.125290	0.000000	0.000000	0.000000	0.000000	0.000000	0.000000
Obesity Action Scotland	0.000000	0.000000	0.363636	0.300000	0.643902	0.000000	0.000000	0.000000	0.000000	0.000000	0.000000	0.000000	-0.181818	0.000000	0.000000	0.516129	0.000000	0.142857	0.000000	0.444444	0.000000	0.000000	0.647887	0.000000	0.857143	0.000000	0.000000	0.000000	0.000000	0.000000	0.343434	0.222222	0.444444	0.200000	0.000000	0.512821	0.000000	0.411765	0.555556	0.000000	0.666667	0.000000	0.302059	0.000000	0.000000	0.000000	0.250000	0.450000	0.000000
Obesity Health Alliance	0.000000	-0.916667	0.666667	0.416667	1.272727	-0.142857	-0.333333	0.000000	0.000000	-0.363636	0.307692	0.000000	-0.133333	0.166667	0.000000	1.142857	0.000000	0.222222	-0.142857	0.153846	-0.222222	0.625000	1.253333	0.000000	0.880000	-1.114286	0.000000	-0.666667	-0.307692	-0.454545	1.029126	0.461538	0.727273	0.285714	0.307692	0.930233	0.000000	0.638889	0.454545	-0.750000	0.838710	0.000000	0.426304	-0.117647	-0.615385	0.000000	0.000000	0.545455	0.307692
Obesity Stakeholder Group	0.000000	-0.030303	0.000000	1.000000	0.512315	-0.250000	0.000000	0.000000	0.000000	0.000000	0.000000	0.250000	-0.222222	0.333333	0.000000	0.068966	0.000000	0.333333	-0.250000	0.285714	-0.166667	1.000000	0.927536	0.000000	0.736842	-0.164179	0.000000	-0.121212	0.000000	-0.125000	0.618557	0.000000	0.250000	0.250000	0.000000	0.810811	0.000000	0.666667	0.375000	-0.140351	0.932203	0.000000	0.096552	0.000000	0.000000	0.000000	0.000000	0.421053	0.000000
Office for Budget Responsibility	0.000000	0.000000	0.000000	0.000000	-0.019048	0.266667	0.000000	0.000000	0.000000	0.000000	0.000000	0.000000	0.000000	0.000000	0.000000	-0.111111	0.533333	-0.631579	0.000000	0.000000	0.000000	0.000000	-0.105263	0.000000	0.000000	0.241135	0.000000	0.000000	0.000000	0.000000	-0.076923	0.000000	-0.173913	0.000000	0.000000	0.000000	0.000000	-0.082192	0.000000	0.380165	-0.256000	0.000000	0.031674	0.000000	0.000000	0.000000	0.000000	0.000000	0.000000
Organisation for Economic Co-operation and Development	0.000000	0.000000	0.400000	0.210526	0.372549	0.000000	0.000000	0.250000	0.000000	-0.235294	0.000000	-0.222222	0.000000	0.000000	0.000000	0.266667	0.000000	0.461538	0.000000	0.000000	-0.153846	0.000000	0.314286	0.285714	0.000000	-0.266667	-0.250000	0.000000	0.000000	-0.235294	0.469388	0.250000	0.000000	0.222222	0.000000	0.105263	0.000000	0.417910	0.588235	-0.104348	0.302521	0.000000	0.380734	-0.166667	0.000000	0.000000	0.000000	0.615385	0.000000
Oxford Economics	0.909091	0.314286	-0.153846	-0.090909	-0.077295	0.000000	0.000000	-0.181818	0.000000	0.900000	0.000000	0.166667	0.000000	0.000000	0.000000	-0.060606	0.000000	0.000000	1.666667	0.000000	0.125000	0.000000	-0.136986	-0.705882	0.000000	0.855072	0.181818	0.162162	0.000000	0.200000	-0.336634	-0.181818	0.100000	0.000000	0.000000	0.000000	0.000000	-0.285714	0.000000	0.847458	-0.049180	0.000000	-0.045558	0.133333	0.000000	0.000000	0.000000	-0.333333	0.000000
Pepsi	0.000000	0.603175	0.000000	0.000000	-0.240000	0.000000	0.666667	0.000000	0.000000	0.153846	-0.500000	0.000000	0.000000	0.000000	0.000000	-0.307692	0.000000	0.000000	0.000000	0.000000	0.000000	0.000000	-0.030303	0.000000	-0.375000	0.458015	0.000000	0.333333	0.500000	0.461538	-0.042553	0.000000	-0.307692	0.000000	-0.500000	-0.117647	0.000000	-0.158730	-0.153846	0.198198	-0.069565	0.000000	0.060185	0.000000	1.000000	0.000000	0.000000	-0.057143	-0.500000
Pizza Hut	0.000000	0.222222	0.333333	0.000000	-0.090000	0.000000	0.000000	0.000000	1.000000	0.000000	0.000000	0.000000	0.000000	0.000000	0.000000	-0.076923	0.000000	0.000000	0.000000	0.000000	0.000000	0.000000	0.000000	0.000000	0.125000	0.061069	0.000000	0.133333	0.500000	0.307692	0.000000	0.000000	0.000000	-0.400000	-0.500000	0.000000	0.000000	0.000000	-0.307692	0.234234	-0.017391	0.000000	0.009259	-0.250000	0.000000	0.000000	0.000000	0.114286	-0.500000
Plaid Cymru	0.000000	0.000000	0.333333	0.000000	0.050000	0.000000	0.000000	0.000000	0.000000	-0.615385	0.000000	-0.400000	0.000000	0.000000	0.000000	0.230769	0.000000	0.444444	0.000000	0.000000	-0.222222	0.000000	0.212121	0.000000	0.000000	-0.305344	0.000000	-0.200000	0.000000	0.000000	0.361702	0.500000	0.000000	0.000000	0.000000	0.000000	0.000000	0.253968	0.000000	-0.306306	0.121739	0.000000	0.175926	0.000000	0.000000	0.000000	0.000000	0.114286	0.000000
Public Health England	0.009281	-1.502041	0.207852	1.963801	11.151515	-0.245370	-0.037209	0.213457	-0.074246	-0.450000	0.037123	0.083333	-0.254042	0.246512	0.000000	1.346578	-0.018519	0.394495	-0.245370	0.027842	-0.339450	1.221198	7.087221	0.933638	1.182844	-5.197133	-0.213457	-0.796499	-0.074246	-0.800000	7.976967	0.162413	0.290909	0.314815	0.074246	3.236443	0.004651	4.889796	0.654545	-5.167286	8.627306	0.000000	5.322468	-0.220690	-0.074246	0.000000	0.120930	2.995671	0.074246
Queen Mary University	0.000000	-1.566265	0.769231	1.200000	3.090909	-0.080000	-0.347826	0.000000	0.000000	0.000000	0.333333	0.080000	-0.153846	0.086957	0.000000	1.391304	0.000000	0.758621	-0.080000	0.083333	0.000000	0.370370	1.744186	0.000000	1.555556	-1.430464	0.000000	-0.760000	-0.333333	-0.545455	1.385965	0.416667	1.333333	0.400000	0.333333	1.037037	0.000000	1.325301	0.969697	-0.671756	1.644444	0.000000	0.915929	-0.071429	-0.666667	0.000000	0.000000	0.945455	0.333333
Royal College of Dental Surgeons	0.000000	0.000000	0.285714	0.260870	0.788462	0.000000	0.000000	0.000000	0.000000	0.000000	0.000000	0.000000	-0.285714	0.000000	0.000000	1.235294	0.000000	0.588235	0.000000	0.166667	0.000000	0.000000	0.783784	0.000000	0.333333	-0.014388	0.000000	0.000000	0.000000	0.000000	0.352941	0.166667	0.190476	0.153846	0.000000	0.285714	0.000000	0.366197	0.380952	-0.016807	0.504065	0.000000	0.431818	0.000000	0.000000	0.000000	0.181818	0.279070	0.000000
Royal College of General Practitioners	0.000000	-0.714286	0.000000	1.000000	0.830918	-0.500000	-0.200000	0.181818	0.000000	0.000000	0.181818	0.500000	-0.615385	0.600000	0.000000	0.666667	0.000000	0.000000	-0.500000	0.000000	-0.375000	2.142857	1.890411	0.705882	0.695652	-0.811594	-0.181818	-0.540541	-0.181818	-0.700000	1.188119	0.000000	0.100000	0.166667	0.181818	1.560976	0.000000	0.942857	0.000000	-0.745763	1.114754	0.000000	0.109339	-0.400000	-0.363636	0.000000	0.200000	0.857143	0.181818
Royal College of Midwives	0.000000	0.000000	0.666667	0.000000	0.170000	0.000000	0.000000	0.000000	0.000000	0.000000	0.000000	0.000000	0.000000	0.000000	0.000000	0.230769	0.000000	0.222222	0.000000	0.000000	0.000000	0.000000	0.303030	0.000000	0.000000	0.000000	0.000000	0.000000	0.000000	0.000000	0.170213	0.500000	0.000000	0.400000	0.000000	0.117647	0.000000	0.031746	0.153846	0.000000	0.052174	0.000000	0.222222	0.000000	0.000000	0.000000	0.000000	0.228571	0.000000
Royal College of Paediatrics and Child Health	0.000000	-0.600000	0.424242	0.619048	1.982379	-0.125000	-0.066667	0.064516	0.000000	-0.850000	0.064516	-0.125000	-0.121212	0.133333	0.000000	0.754717	0.000000	0.333333	-0.125000	0.322581	-0.333333	0.588235	2.172043	0.108108	1.209302	-1.784810	-0.064516	-0.701754	-0.064516	-0.450000	2.132231	0.322581	0.700000	0.125000	0.064516	1.180328	0.200000	1.955556	0.750000	-1.362319	1.971831	0.424242	0.949891	-0.171429	-0.129032	0.000000	0.000000	0.806452	0.064516
Royal College of Physicians	0.000000	-0.029851	0.000000	0.842105	0.500000	-0.222222	0.000000	0.000000	0.000000	0.000000	0.000000	0.222222	-0.200000	0.285714	0.000000	0.200000	0.000000	0.000000	-0.222222	0.000000	-0.153846	0.909091	0.657143	0.000000	0.600000	-0.118519	0.000000	-0.117647	0.000000	-0.117647	0.551020	0.000000	0.235294	0.222222	0.000000	0.684211	0.000000	0.746269	0.117647	-0.121739	0.689076	0.000000	0.027523	0.000000	0.000000	0.000000	0.000000	0.461538	0.000000
Royal College of Physicians Edinburgh	0.000000	-0.383562	0.125000	0.640000	0.580952	-0.266667	0.000000	0.571429	0.000000	-0.695652	0.000000	-0.133333	-0.250000	0.307692	0.000000	0.277778	0.000000	0.210526	-0.266667	0.000000	-0.526316	1.176471	1.421053	1.600000	0.307692	-1.205674	-0.571429	-0.350000	0.000000	-0.869565	1.038462	0.142857	-0.173913	0.000000	0.000000	0.772727	0.000000	1.178082	0.260870	-1.454545	0.944000	0.000000	0.235294	-0.666667	0.000000	0.000000	0.000000	0.977778	0.000000
Royal College of Psychiatrists	0.000000	-0.031250	0.000000	0.750000	0.238806	-0.333333	0.000000	0.000000	0.000000	0.000000	0.000000	0.333333	-0.285714	0.500000	0.000000	0.074074	0.000000	0.000000	-0.333333	0.000000	-0.200000	1.250000	0.686567	0.000000	0.352941	-0.151515	0.000000	-0.129032	0.000000	-0.142857	0.484211	0.000000	0.000000	0.333333	0.000000	0.685714	0.000000	0.375000	0.000000	-0.142857	0.534483	0.000000	0.004619	0.000000	0.000000	0.000000	0.000000	0.333333	0.000000
Royal College of Surgeons Ireland	0.000000	0.000000	0.000000	0.125000	0.298507	0.000000	0.000000	0.000000	0.000000	0.000000	0.000000	0.000000	0.000000	0.000000	0.000000	0.000000	0.000000	0.000000	0.000000	0.400000	0.000000	0.000000	0.268657	0.000000	0.470588	0.030303	0.000000	0.000000	0.000000	0.000000	0.336842	0.000000	0.285714	0.000000	0.000000	0.342857	0.000000	0.187500	0.428571	0.107143	0.327586	0.000000	0.254042	0.000000	0.000000	0.000000	0.000000	0.333333	0.000000
Royal Society for Public Health	0.000000	-1.152000	0.029412	1.714286	4.671756	-0.268657	-0.123077	0.000000	0.000000	-0.106667	0.090909	0.208955	-0.264706	0.246154	-0.085714	0.568182	-0.029851	0.450704	-0.238806	0.181818	-0.084507	1.159420	3.890625	0.000000	1.846154	-2.093264	0.000000	-0.782609	-0.121212	-0.426667	3.641026	0.030303	0.906667	0.059701	0.121212	2.791667	0.092308	3.168000	0.746667	-1.294798	5.186441	0.294118	1.388664	-0.171429	-0.242424	-0.029412	0.000000	1.360825	0.121212
Sainsbury's	0.095238	1.250000	0.260870	0.687500	1.004608	0.000000	0.300000	0.000000	0.190476	0.200000	-0.285714	0.000000	0.086957	0.000000	0.000000	-0.418605	0.000000	0.076923	0.000000	0.380952	0.076923	0.000000	0.795181	0.000000	1.454545	1.256757	0.000000	0.680851	0.380952	0.600000	0.900901	0.095238	0.533333	0.000000	-0.380952	0.627451	0.000000	0.600000	0.866667	0.921875	1.333333	0.000000	0.677060	-0.080000	0.571429	0.000000	0.000000	0.769231	-0.380952
Scientific Advisory Committee on Nutrition	0.000000	0.000000	1.454545	0.064516	1.472222	0.000000	0.000000	0.000000	0.000000	0.000000	0.000000	0.000000	0.000000	0.000000	0.000000	2.476190	0.000000	0.640000	0.000000	0.100000	0.000000	0.000000	2.073171	0.000000	0.250000	0.000000	0.000000	0.000000	0.000000	0.000000	1.109091	0.800000	0.137931	0.761905	0.000000	0.520000	0.000000	0.126582	0.689655	-0.015748	0.427481	0.000000	1.357143	0.000000	0.000000	0.000000	0.631579	1.215686	0.000000
Scotland Food and Drink	0.333333	0.092308	0.000000	-0.470588	-0.267327	0.571429	0.000000	-0.333333	0.000000	0.400000	0.000000	-0.285714	0.500000	-0.800000	0.000000	-0.142857	0.000000	0.000000	1.142857	0.000000	0.545455	-2.222222	-1.205882	-0.333333	-0.444444	0.706767	0.333333	0.250000	0.000000	0.533333	-0.583333	0.000000	0.000000	0.000000	0.000000	-0.888889	0.000000	-0.461538	-0.133333	0.672566	-0.581197	0.000000	-0.018433	0.600000	0.000000	0.000000	0.000000	-0.324324	0.000000
Scotland's Chief Medical Officer	0.000000	0.000000	0.000000	0.142857	0.180905	0.000000	0.000000	0.000000	0.000000	0.000000	0.000000	0.000000	0.000000	0.000000	0.000000	0.000000	0.000000	0.000000	0.000000	0.666667	0.000000	0.000000	0.184615	0.000000	0.533333	0.000000	0.000000	0.000000	0.000000	0.000000	0.086022	0.000000	0.333333	0.000000	0.000000	0.181818	0.000000	0.129032	0.333333	0.000000	0.263158	0.000000	0.051044	0.000000	0.000000	0.000000	0.000000	0.058824	0.000000
Scottish Conservatives	0.000000	0.084507	0.285714	0.260870	0.548077	0.000000	0.000000	-0.166667	0.000000	0.285714	0.000000	0.153846	0.000000	0.000000	0.000000	0.176471	0.000000	0.117647	0.000000	0.166667	0.117647	0.000000	0.324324	-0.222222	0.416667	0.460432	0.166667	0.052632	0.000000	0.285714	0.549020	0.166667	0.380952	0.153846	0.000000	0.238095	0.000000	0.140845	0.380952	0.537815	0.373984	0.000000	0.486364	0.125000	0.000000	0.000000	0.000000	0.372093	0.000000
Scottish Food Commission	0.333333	0.215385	0.000000	-0.352941	-0.168317	0.285714	0.000000	-0.333333	0.000000	0.400000	0.000000	-0.285714	0.500000	-0.400000	0.000000	-0.071429	0.000000	0.000000	0.285714	0.000000	0.363636	-1.111111	-0.647059	-1.000000	-0.222222	0.225564	0.333333	0.375000	0.000000	0.533333	-0.375000	0.000000	0.133333	0.000000	0.000000	-0.444444	0.000000	-0.369231	0.133333	0.353982	-0.307692	0.000000	0.059908	0.600000	0.000000	0.000000	0.000000	-0.324324	0.000000
Scottish Grocers Federation	0.000000	0.000000	0.000000	0.000000	0.000000	0.500000	0.000000	0.000000	0.000000	0.000000	0.000000	0.000000	0.000000	0.000000	0.000000	0.000000	1.000000	-0.500000	0.000000	0.000000	0.000000	0.000000	0.000000	0.000000	0.000000	0.000000	0.000000	0.000000	0.000000	0.000000	0.000000	0.000000	-0.166667	0.000000	0.000000	0.000000	0.000000	0.000000	0.000000	0.127273	-0.070175	0.000000	0.078886	0.000000	0.000000	0.000000	0.000000	0.000000	0.000000
Scottish Health Survey	0.000000	0.000000	0.000000	0.000000	0.264706	0.000000	0.000000	0.000000	0.000000	0.000000	0.000000	0.000000	0.000000	0.000000	0.000000	0.200000	0.000000	0.000000	0.000000	0.000000	0.000000	0.000000	0.085714	0.000000	0.000000	0.088889	0.000000	0.000000	0.000000	0.000000	0.612245	0.000000	0.000000	0.000000	0.000000	0.315789	0.000000	0.179104	0.352941	0.313043	0.403361	0.000000	0.591743	0.000000	0.000000	0.000000	0.000000	0.461538	0.000000
Scottish Labour	0.000000	0.000000	0.363636	0.400000	0.643902	0.000000	0.000000	0.000000	0.000000	0.000000	0.000000	0.000000	0.000000	0.000000	0.000000	0.322581	0.000000	0.714286	0.000000	0.444444	0.142857	0.000000	0.732394	0.000000	0.761905	0.014706	0.000000	0.000000	0.000000	0.000000	0.545455	0.222222	0.444444	0.200000	0.000000	0.358974	0.000000	0.529412	0.777778	0.086207	0.816667	0.000000	0.485126	0.000000	0.000000	0.000000	0.000000	0.400000	0.000000
Scottish Liberal Democrats	0.000000	-0.030303	0.000000	0.333333	0.433498	-0.250000	0.000000	0.000000	0.000000	0.000000	0.000000	0.250000	-0.222222	0.333333	0.000000	0.206897	0.000000	0.333333	-0.250000	0.285714	-0.166667	1.000000	0.869565	0.000000	0.631579	-0.089552	0.000000	-0.121212	0.000000	-0.125000	0.783505	0.000000	0.250000	0.000000	0.000000	0.702703	0.000000	0.484848	0.500000	0.052632	0.694915	0.000000	0.381609	-0.181818	0.000000	0.000000	0.000000	0.473684	0.000000
Scottish National Party	0.071429	0.298851	0.533333	-0.205128	0.205357	0.137931	0.000000	0.000000	0.142857	-0.324324	0.000000	-0.344828	0.133333	-0.148148	0.000000	0.480000	0.068966	0.121212	0.137931	0.000000	0.000000	-0.645161	-0.222222	0.000000	-0.400000	-0.193548	0.000000	0.074074	0.071429	0.432432	0.677966	0.357143	0.000000	0.068966	-0.071429	-0.275862	0.074074	0.022989	-0.054054	-0.103704	-0.215827	0.000000	1.087719	0.062500	0.000000	0.000000	0.074074	0.542373	-0.071429
Scottish Parliament Information Centre	0.000000	0.000000	0.000000	0.000000	0.060302	0.000000	0.000000	0.000000	0.000000	0.000000	0.000000	0.000000	0.000000	0.000000	0.000000	0.000000	0.000000	0.000000	0.000000	0.000000	0.000000	0.000000	0.092308	0.000000	0.000000	0.000000	0.000000	0.000000	0.000000	0.000000	0.086022	0.000000	0.000000	0.000000	0.000000	0.121212	0.000000	0.032258	0.000000	0.000000	0.035088	0.000000	0.102088	0.000000	0.000000	0.000000	0.000000	0.117647	0.000000
Scottish Retail Consortium	0.000000	0.553846	0.250000	-0.235294	-0.485149	0.000000	0.400000	0.000000	0.666667	0.000000	-0.333333	0.000000	0.250000	0.000000	0.000000	-0.285714	0.285714	0.000000	0.000000	-0.333333	0.000000	0.000000	-0.205882	0.000000	-0.444444	0.436090	0.000000	0.250000	0.666667	0.533333	-0.125000	0.000000	-0.533333	-0.285714	-0.666667	-0.277778	0.000000	-0.184615	-0.533333	0.424779	-0.393162	0.000000	-0.046083	-0.200000	0.666667	0.000000	0.000000	0.000000	-0.666667
Shore Capital	0.000000	-0.190476	0.000000	0.133333	0.050000	0.000000	0.000000	0.500000	0.000000	0.000000	0.000000	0.000000	0.000000	0.000000	0.750000	0.000000	0.000000	0.000000	0.000000	0.000000	0.222222	0.000000	0.060606	1.200000	0.000000	-0.015267	-0.500000	0.133333	0.000000	-0.307692	0.085106	0.000000	-0.153846	0.000000	0.000000	0.000000	0.000000	0.126984	0.000000	-0.180180	0.034783	0.000000	0.004630	-0.250000	0.000000	0.000000	0.000000	0.285714	0.000000
Sibberi	0.400000	0.000000	0.000000	0.000000	0.069652	0.000000	0.000000	0.000000	0.000000	0.428571	0.000000	0.000000	0.285714	0.000000	0.000000	0.000000	0.000000	0.000000	0.000000	0.000000	0.400000	0.000000	0.059701	0.000000	0.000000	0.060606	0.000000	0.258065	0.000000	0.142857	0.126316	0.000000	0.000000	0.000000	0.000000	0.057143	0.500000	0.187500	0.142857	0.035714	0.103448	0.000000	0.166282	0.000000	0.000000	0.000000	0.000000	0.055556	0.000000
Simon-Kucher & Partners	0.500000	0.031746	0.000000	0.000000	0.000000	0.400000	0.000000	0.000000	0.000000	0.153846	0.000000	0.000000	0.000000	0.000000	0.000000	0.000000	0.800000	-0.444444	0.800000	0.000000	0.000000	0.000000	0.000000	0.000000	0.000000	0.091603	0.000000	0.000000	0.000000	0.000000	0.000000	0.000000	-0.153846	0.000000	0.000000	0.000000	0.000000	0.000000	0.000000	0.198198	-0.069565	0.000000	0.078704	0.000000	0.000000	0.000000	0.000000	0.000000	0.000000
Soil Association	0.000000	-0.545455	-0.222222	0.333333	0.748768	0.000000	-0.333333	0.000000	-0.571429	0.000000	0.285714	0.000000	0.000000	0.000000	0.000000	0.344828	0.000000	0.000000	0.000000	0.285714	0.000000	0.000000	0.202899	0.000000	0.736842	-0.373134	0.000000	-0.242424	-0.571429	-0.500000	0.371134	0.000000	0.750000	0.250000	0.571429	0.378378	0.000000	0.303030	0.750000	-0.263158	0.457627	0.000000	0.174713	0.181818	-0.571429	0.000000	0.000000	0.210526	0.571429
St Andrews University	0.000000	0.352941	-0.181818	-0.200000	-0.126829	0.400000	0.000000	-0.444444	0.000000	0.444444	0.000000	0.200000	0.000000	0.000000	0.000000	-0.064516	0.800000	-0.571429	0.000000	0.000000	0.142857	0.000000	-0.197183	-1.600000	0.000000	0.323529	0.444444	0.171429	0.000000	0.444444	-0.424242	-0.222222	0.000000	0.000000	0.000000	0.000000	0.000000	-0.441176	0.000000	0.862069	-0.216667	0.000000	0.114416	0.307692	0.000000	0.000000	0.000000	-0.600000	0.000000
St Mary's Catholic school	0.000000	0.000000	0.000000	-0.142857	-0.020101	0.000000	0.000000	0.000000	0.000000	0.000000	0.000000	0.000000	0.400000	0.000000	0.000000	0.080000	0.500000	0.000000	0.000000	0.000000	0.000000	0.000000	0.000000	0.000000	0.000000	0.000000	0.000000	0.000000	0.000000	0.000000	0.000000	0.000000	0.000000	0.000000	0.000000	0.000000	0.000000	0.000000	0.000000	0.036364	-0.070175	0.000000	0.023202	0.000000	0.000000	0.000000	0.000000	0.000000	0.000000
Starbucks	0.000000	1.969231	0.000000	0.000000	-0.792079	0.000000	1.600000	0.000000	0.000000	0.000000	-1.333333	0.000000	0.000000	0.000000	0.000000	-1.142857	0.000000	0.000000	0.000000	0.000000	0.000000	0.000000	-0.117647	0.000000	-0.444444	1.503759	0.000000	1.000000	1.333333	1.066667	-0.166667	0.000000	-1.066667	0.000000	-1.333333	-0.444444	0.000000	-0.246154	0.000000	0.707965	-0.205128	0.000000	-0.110599	0.000000	2.666667	0.000000	0.000000	-0.216216	-1.333333
Stirling University	0.000000	-0.500000	0.000000	0.300000	0.214634	0.000000	0.000000	0.000000	0.000000	0.000000	0.000000	0.000000	-0.181818	0.000000	0.000000	0.000000	0.000000	0.285714	0.000000	0.000000	0.142857	0.000000	0.112676	0.000000	0.095238	-0.161765	0.000000	-0.285714	0.000000	0.000000	0.101010	0.000000	0.000000	0.000000	0.000000	0.153846	0.000000	0.205882	0.111111	-0.017241	0.283333	0.000000	0.068650	0.000000	0.000000	0.000000	0.000000	0.150000	0.000000
Sucden Financial	0.000000	0.380952	0.000000	-0.266667	-0.100000	0.000000	0.000000	-1.000000	0.000000	0.000000	0.000000	0.000000	0.000000	0.000000	0.000000	0.000000	0.000000	0.000000	0.000000	0.000000	0.000000	0.000000	-0.121212	-2.400000	0.000000	0.030534	1.000000	0.000000	0.000000	0.615385	-0.170213	0.000000	0.307692	0.000000	0.000000	0.000000	0.000000	-0.317460	0.000000	0.360360	-0.069565	0.000000	0.009259	0.500000	0.000000	0.000000	0.000000	-0.571429	0.000000
Sugar Nutrition UK	1.000000	0.000000	0.000000	0.000000	0.000000	0.000000	0.000000	0.000000	0.000000	1.200000	0.000000	0.000000	0.750000	0.000000	0.000000	0.000000	0.000000	0.000000	0.000000	0.000000	0.363636	0.000000	-0.029412	0.000000	0.000000	0.285714	0.000000	0.812500	0.000000	0.400000	0.000000	0.000000	0.000000	0.000000	0.000000	-0.111111	0.000000	0.000000	0.400000	0.141593	0.000000	0.000000	0.101382	0.000000	0.000000	0.000000	0.000000	0.162162	0.000000
Sustain	0.000000	0.000000	0.000000	0.000000	0.040000	0.000000	0.000000	0.000000	0.000000	0.000000	0.000000	0.000000	0.000000	0.000000	0.000000	0.307692	0.000000	0.888889	0.000000	0.000000	0.000000	0.000000	0.242424	0.000000	0.000000	0.000000	0.000000	0.000000	0.000000	0.000000	0.170213	0.000000	0.000000	0.000000	0.000000	0.000000	0.000000	0.190476	0.000000	-0.036036	0.208696	0.000000	0.250000	0.000000	0.000000	0.000000	0.000000	0.000000	0.000000
Taxpayer's Alliance	0.057143	0.574468	-0.270270	-0.391304	-0.380952	0.888889	0.000000	-0.285714	0.000000	1.045455	0.285714	0.222222	0.162162	-0.117647	0.769231	-0.210526	1.055556	-0.900000	0.222222	0.000000	0.400000	-0.526316	-1.319588	-1.268293	-0.170213	2.111111	0.285714	0.622951	0.000000	0.545455	-1.744000	-0.285714	-0.227273	0.000000	0.000000	-0.584615	0.000000	-1.276596	-0.045455	3.169014	-1.219178	0.000000	0.505400	0.358974	0.000000	0.270270	0.000000	-1.090909	0.000000
Tesco	0.000000	3.315789	0.736842	0.071429	-1.868545	0.000000	0.875000	0.000000	1.647059	0.000000	-0.823529	0.000000	0.000000	0.000000	0.000000	-1.794872	0.000000	0.000000	0.000000	0.000000	0.000000	0.000000	-0.151899	0.000000	0.068966	2.819444	0.000000	1.302326	1.647059	2.153846	-0.224299	0.000000	-1.076923	-0.777778	-1.647059	-0.510638	0.000000	-0.342105	-1.076923	2.483871	-0.328125	0.000000	-0.125843	-0.666667	1.647059	0.000000	0.000000	0.375000	-1.647059
The Richmond Group	0.000000	0.000000	0.000000	0.705882	0.544554	0.000000	0.000000	0.000000	0.000000	0.000000	0.000000	0.000000	0.000000	0.000000	0.000000	0.000000	0.000000	0.000000	0.000000	0.333333	0.000000	0.000000	0.235294	0.000000	0.777778	0.060150	0.000000	0.000000	0.000000	0.000000	0.479167	0.000000	0.533333	0.285714	0.000000	0.388889	0.000000	0.369231	0.533333	0.123894	0.529915	0.000000	0.156682	0.200000	0.000000	0.000000	0.000000	0.378378	0.000000
Tortilla	0.000000	0.000000	0.400000	0.000000	0.030151	0.000000	0.000000	0.000000	0.000000	-0.666667	0.000000	-0.500000	0.000000	0.000000	0.000000	0.080000	0.000000	0.000000	0.000000	0.000000	-0.250000	0.000000	0.092308	0.000000	0.000000	-0.307692	0.000000	-0.206897	0.000000	0.000000	0.279570	0.666667	0.000000	0.000000	0.000000	0.000000	0.000000	0.161290	0.000000	-0.290909	0.017544	0.000000	0.051044	0.000000	0.000000	0.000000	0.000000	0.117647	0.000000
Tufts University	0.000000	0.000000	1.333333	0.000000	0.325123	0.000000	0.000000	0.000000	0.000000	0.000000	0.000000	0.000000	0.000000	0.000000	0.000000	0.689655	0.000000	0.500000	0.000000	0.000000	0.166667	0.000000	0.666667	0.000000	0.000000	-0.104478	0.000000	-0.060606	0.000000	0.000000	0.247423	0.857143	0.000000	0.750000	0.000000	0.108108	0.000000	0.000000	0.375000	-0.035088	0.050847	0.000000	0.367816	0.000000	0.000000	0.000000	0.000000	0.315789	0.000000
UK Active	0.000000	0.000000	0.000000	0.000000	-0.099502	0.000000	0.000000	0.000000	0.000000	0.000000	0.000000	0.000000	0.000000	0.000000	0.000000	0.148148	0.000000	0.400000	0.000000	0.000000	0.000000	0.000000	0.119403	0.000000	0.000000	-0.060606	0.000000	0.000000	0.000000	0.000000	-0.252632	0.000000	0.000000	0.000000	0.000000	-0.114286	0.000000	0.031250	-0.285714	-0.232143	0.034483	0.000000	-0.078522	0.000000	0.000000	0.000000	0.000000	-0.333333	0.000000
UK Government	0.206897	0.386364	0.064516	-0.800000	-0.773333	0.733333	0.000000	0.000000	0.000000	0.421053	0.000000	-0.600000	0.709677	-0.571429	0.000000	0.117647	0.400000	0.000000	0.533333	0.000000	0.588235	-2.500000	-3.120879	0.000000	-1.073171	1.141026	0.000000	1.018182	0.000000	0.736842	-1.277311	0.068966	-0.157895	0.000000	0.000000	-2.101695	0.000000	-1.136364	0.052632	1.191176	-1.742857	0.000000	1.085339	0.484848	0.000000	0.000000	0.071429	-0.200000	0.000000
UK Government - DoH	0.697674	0.156863	0.266667	-0.296296	0.301255	0.227273	0.000000	0.046512	0.000000	1.846154	0.000000	-0.227273	0.888889	-0.238095	0.000000	0.338462	0.000000	0.208333	0.227273	0.000000	0.833333	-1.086957	-1.161905	0.244898	-0.472727	1.470588	-0.046512	2.115942	0.000000	0.807692	-0.240602	0.139535	0.038462	0.090909	0.000000	-0.821918	0.190476	-0.058824	0.653846	0.853333	-0.116883	0.000000	2.199575	0.127660	0.000000	0.000000	0.000000	0.432432	0.000000
UK Government - Treasury	-0.105263	-0.762887	0.100000	0.244898	0.888889	-0.153846	0.000000	0.000000	0.000000	-0.425532	-0.052632	-0.102564	0.000000	0.000000	-0.142857	0.633333	-0.205128	1.023256	-0.205128	0.000000	0.046512	0.000000	1.080000	0.000000	0.000000	-0.957576	0.000000	-0.281250	0.000000	0.000000	1.500000	0.105263	-0.212766	0.000000	0.000000	0.676471	0.000000	1.257732	0.127660	-0.979310	1.288591	0.000000	1.283262	0.000000	0.000000	-0.050000	0.054054	0.463768	0.000000
UK Health Forum	0.000000	-0.395349	0.620690	0.631579	1.291480	-0.142857	0.000000	0.296296	0.000000	-1.833333	0.000000	-0.500000	-0.137931	0.153846	0.000000	0.897959	0.000000	0.812500	-0.142857	0.148148	-0.687500	0.666667	2.426966	0.969697	0.717949	-2.740260	-0.296296	-0.981132	0.000000	-0.611111	2.752137	0.592593	0.111111	0.071429	0.000000	0.771930	0.000000	2.465116	0.555556	-2.820896	1.811594	0.000000	1.054945	-0.387097	0.000000	0.000000	0.000000	1.379310	0.000000
UK Independence Party	0.000000	0.031746	0.000000	-0.266667	-0.180000	0.400000	0.000000	0.000000	0.000000	0.000000	0.000000	-0.400000	0.333333	-0.666667	0.000000	-0.076923	0.000000	0.000000	0.400000	0.000000	0.222222	-1.428571	-0.666667	0.000000	-0.250000	0.152672	0.000000	0.133333	0.000000	0.153846	-0.425532	0.000000	0.000000	0.000000	0.000000	-0.529412	-0.666667	-0.412698	0.000000	0.144144	-0.365217	0.000000	-0.134259	0.250000	0.000000	0.000000	0.000000	-0.114286	0.000000
UK Sugar Bureau	0.000000	0.000000	-1.333333	0.000000	-0.220000	0.000000	0.000000	0.000000	0.000000	0.000000	0.000000	0.000000	0.000000	0.000000	0.000000	-0.461538	0.000000	-0.444444	0.000000	0.000000	0.000000	0.000000	-0.424242	0.000000	0.000000	0.000000	0.000000	0.000000	0.000000	0.000000	-0.170213	-1.000000	0.000000	-0.800000	0.000000	0.000000	0.000000	0.000000	-0.307692	0.000000	-0.034783	0.000000	-0.240741	0.000000	0.000000	0.000000	0.000000	-0.228571	0.000000
Unilever	0.181818	0.714286	-0.307692	-0.272727	-0.608696	0.166667	0.200000	-0.363636	0.363636	0.900000	-0.181818	0.166667	0.307692	-0.200000	0.000000	-0.606061	0.000000	-0.125000	0.166667	0.000000	0.500000	-0.714286	-0.931507	-0.941176	-0.173913	1.231884	0.363636	0.702703	0.363636	1.000000	-0.732673	-0.363636	-0.100000	-0.333333	-0.363636	-0.487805	0.000000	-0.571429	-0.300000	1.288136	-0.426230	0.000000	-0.159453	0.266667	0.363636	0.000000	0.000000	-0.523810	-0.363636
Union Jacks	0.000000	0.000000	0.400000	0.000000	0.030151	0.000000	0.000000	0.000000	0.000000	-0.666667	0.000000	-0.500000	0.000000	0.000000	0.000000	0.080000	0.000000	0.000000	0.000000	0.000000	-0.250000	0.000000	0.092308	0.000000	0.000000	-0.307692	0.000000	-0.206897	0.000000	0.000000	0.279570	0.666667	0.000000	0.000000	0.000000	0.000000	0.000000	0.161290	0.000000	-0.290909	0.017544	0.000000	0.051044	0.000000	0.000000	0.000000	0.000000	0.117647	0.000000
University College London	0.000000	0.000000	0.000000	0.266667	0.300000	0.000000	0.000000	0.000000	0.000000	0.000000	0.000000	0.000000	0.000000	0.000000	0.000000	0.307692	0.000000	0.000000	0.000000	0.000000	0.000000	0.000000	0.060606	0.000000	0.375000	0.030534	0.000000	0.000000	0.000000	0.000000	0.085106	0.000000	0.307692	0.000000	0.000000	0.058824	0.000000	0.095238	0.153846	0.018018	0.104348	0.000000	0.004630	0.000000	0.000000	0.000000	0.000000	0.057143	0.000000
University of Birmingham	0.000000	0.000000	0.285714	0.000000	0.139303	0.000000	0.000000	0.000000	0.000000	0.571429	0.000000	0.333333	0.000000	0.000000	0.000000	0.444444	0.000000	0.200000	0.000000	0.000000	0.200000	0.000000	0.208955	0.000000	0.000000	0.303030	0.000000	0.193548	0.000000	0.000000	-0.126316	0.000000	0.000000	0.333333	0.000000	0.057143	0.000000	-0.156250	0.142857	0.285714	0.000000	0.000000	0.115473	0.000000	0.000000	0.000000	0.500000	0.111111	0.000000
University of California	0.000000	-0.564103	0.380952	0.200000	0.883721	-0.100000	-0.111111	0.210526	0.000000	-0.142857	0.105263	-0.100000	-0.095238	0.000000	0.000000	0.780488	-0.200000	0.500000	0.000000	0.210526	-0.083333	0.000000	0.938272	0.640000	0.580645	-0.643836	-0.210526	-0.177778	-0.105263	-0.428571	0.477064	0.210526	0.428571	0.200000	0.105263	0.367347	0.000000	0.487179	0.500000	-0.730159	0.769231	0.000000	0.496644	0.000000	-0.210526	0.000000	0.000000	0.560000	0.105263
University of Cambridge	0.000000	0.000000	0.571429	0.000000	0.109453	0.000000	0.000000	0.000000	0.000000	0.000000	0.000000	0.000000	0.000000	0.000000	0.000000	0.296296	0.000000	0.200000	0.000000	0.000000	0.000000	0.000000	0.238806	0.000000	0.000000	0.000000	0.000000	0.000000	0.000000	0.000000	0.042105	0.400000	0.000000	0.333333	0.000000	0.000000	0.000000	0.000000	0.142857	0.000000	0.017241	-0.857143	0.120092	0.000000	0.000000	0.000000	0.000000	0.111111	0.000000
University of Dundee	0.000000	0.000000	0.444444	0.222222	0.403941	0.000000	0.000000	0.000000	0.000000	0.000000	0.000000	0.000000	-0.222222	0.000000	0.000000	0.482759	0.000000	0.500000	0.000000	0.000000	0.000000	0.000000	0.347826	0.000000	0.000000	0.014925	0.000000	0.000000	0.000000	0.000000	0.309278	0.285714	0.000000	0.250000	0.000000	0.108108	0.000000	0.212121	0.375000	0.105263	0.203390	0.000000	0.289655	0.000000	0.000000	0.000000	0.000000	0.315789	0.000000
University of Glasgow	0.230769	0.117647	-0.214286	0.432432	0.675676	-0.074074	0.000000	-0.076923	0.000000	0.742857	0.000000	0.148148	0.357143	0.080000	0.400000	-0.041667	0.148148	0.322581	-0.074074	0.153846	0.322581	0.344828	0.636364	-0.375000	0.473684	0.339869	0.076923	0.653846	0.000000	0.228571	0.465517	-0.153846	0.400000	-0.074074	0.000000	0.464286	0.000000	0.541176	0.571429	0.631579	0.802920	0.000000	0.444934	0.000000	0.000000	0.000000	0.000000	0.315789	0.000000
University of Liverpool	0.000000	-1.064935	0.200000	0.551724	1.214953	0.000000	-0.235294	0.333333	-0.222222	-0.592593	0.333333	-0.210526	-0.100000	0.117647	0.272727	1.200000	0.000000	0.434783	-0.105263	0.000000	-0.347826	0.476190	1.275000	0.833333	0.200000	-1.724138	-0.333333	-0.590909	-0.333333	-0.962963	1.092593	0.222222	0.222222	0.315789	0.333333	0.625000	0.117647	1.090909	0.444444	-1.648000	0.914729	0.000000	0.506726	-0.181818	-0.444444	0.100000	0.000000	0.734694	0.333333
University of North Carolina	0.000000	-0.363636	0.000000	0.222222	0.157635	0.000000	0.000000	0.857143	0.000000	-0.250000	0.000000	-0.250000	0.000000	0.000000	0.000000	0.000000	0.000000	0.000000	0.000000	0.000000	-0.166667	0.000000	0.173913	2.153846	0.000000	-0.343284	-0.857143	0.000000	0.000000	-0.750000	0.164948	0.000000	-0.250000	0.000000	0.000000	0.000000	0.000000	0.333333	0.125000	-0.666667	0.118644	0.000000	0.022989	-0.545455	0.000000	0.000000	0.000000	0.631579	0.000000
University of Oxford	0.000000	-0.187500	0.285714	0.250000	0.099502	0.000000	0.000000	0.400000	0.000000	-0.571429	0.000000	-0.333333	-0.285714	0.000000	0.000000	0.000000	-0.333333	0.000000	0.000000	0.000000	-0.200000	0.000000	0.149254	1.090909	0.000000	-0.318182	-0.400000	-0.193548	0.000000	-0.285714	0.357895	0.400000	-0.142857	0.000000	0.000000	0.000000	0.000000	0.312500	0.000000	-0.500000	0.120690	0.000000	0.023095	-0.222222	0.000000	0.000000	0.000000	0.388889	0.000000
University of Reading	0.000000	0.000000	0.400000	0.000000	0.030151	0.000000	0.000000	0.000000	0.000000	-0.666667	0.000000	-0.500000	0.000000	0.000000	0.000000	0.080000	0.000000	0.000000	0.000000	0.000000	-0.250000	0.000000	0.092308	0.000000	0.000000	-0.307692	0.000000	-0.206897	0.000000	0.000000	0.279570	0.666667	0.000000	0.000000	0.000000	0.000000	0.000000	0.161290	0.000000	-0.290909	0.017544	0.000000	0.051044	0.000000	0.000000	0.000000	0.000000	0.117647	0.000000
Waitrose	0.000000	1.647059	0.727273	0.000000	-0.936585	0.000000	0.750000	0.000000	1.777778	0.000000	-0.666667	0.000000	0.000000	0.000000	0.000000	-1.032258	0.000000	0.000000	0.000000	0.000000	0.000000	0.000000	-0.084507	0.000000	0.095238	1.338235	0.000000	0.685714	1.555556	1.555556	-0.121212	0.000000	-0.666667	-0.800000	-1.555556	-0.307692	0.000000	-0.176471	-0.888889	1.344828	-0.216667	0.000000	-0.045767	-0.615385	1.333333	0.000000	0.000000	0.250000	-1.555556
Wetherspoons	1.000000	0.063492	0.000000	0.000000	0.000000	0.000000	0.000000	0.000000	0.000000	0.307692	0.000000	0.000000	0.000000	0.000000	0.000000	0.000000	0.000000	0.000000	1.600000	0.000000	0.000000	0.000000	0.000000	0.000000	0.000000	0.183206	0.000000	0.000000	0.000000	0.000000	0.000000	0.000000	0.000000	0.000000	0.000000	0.000000	0.000000	0.000000	0.000000	0.144144	0.000000	0.000000	0.000000	0.000000	0.000000	0.000000	0.000000	0.000000	0.000000
Wild Orchid	0.285714	0.393939	-0.222222	-0.333333	-0.216749	0.250000	0.000000	-0.285714	0.000000	0.625000	0.000000	0.000000	0.222222	-0.333333	0.000000	-0.137931	0.000000	0.000000	0.750000	0.000000	0.333333	-1.000000	-0.724638	-0.923077	-0.210526	0.552239	0.285714	0.303030	0.000000	0.375000	-0.659794	-0.285714	0.250000	0.000000	0.000000	-0.432432	0.000000	-0.545455	0.000000	0.666667	-0.322034	0.000000	-0.064368	0.363636	0.000000	0.000000	0.000000	-0.473684	0.000000
Wolverhampton Council	0.500000	0.000000	0.000000	0.000000	0.060000	0.000000	0.000000	0.000000	0.000000	0.461538	0.000000	0.000000	0.333333	0.000000	0.000000	0.000000	0.000000	0.000000	0.000000	0.000000	0.222222	0.000000	0.000000	0.000000	0.000000	0.091603	0.000000	0.266667	0.000000	0.153846	0.170213	0.000000	0.000000	0.000000	0.000000	0.058824	0.000000	0.031746	0.307692	0.144144	0.034783	0.000000	0.138889	0.000000	0.000000	0.000000	0.000000	0.228571	0.000000
World Cancer Research Fund	0.000000	0.000000	0.800000	0.000000	0.110553	0.000000	0.000000	0.000000	0.000000	0.000000	0.000000	0.000000	0.000000	0.000000	0.000000	0.240000	0.000000	0.250000	0.000000	0.000000	0.000000	0.000000	0.215385	0.000000	0.000000	0.000000	0.000000	0.000000	0.000000	0.000000	0.086022	0.666667	0.000000	0.500000	0.000000	0.000000	0.000000	0.000000	0.166667	0.000000	0.017544	0.000000	0.120650	0.000000	0.000000	0.000000	0.000000	0.117647	0.000000
World Health Organisation	0.000000	-1.183333	0.571429	1.055556	3.377432	-0.193548	-0.066667	0.360656	0.000000	-0.600000	0.065574	-0.064516	-0.190476	0.200000	0.000000	1.253012	0.000000	0.484848	-0.193548	0.032787	-0.424242	0.937500	4.032520	1.253731	0.547945	-2.957447	-0.360656	-0.620690	-0.065574	-0.942857	3.867550	0.327869	0.028571	0.387097	0.065574	1.780220	0.066667	2.783333	0.771429	-2.654762	3.069767	0.000000	2.503067	-0.400000	-0.131148	0.000000	0.066667	2.478261	0.065574
World Obesity Federation	0.000000	-0.394366	0.285714	0.869565	0.692308	-0.307692	0.000000	0.333333	0.000000	-0.761905	0.000000	0.000000	-0.285714	0.363636	0.000000	0.235294	0.000000	0.470588	-0.307692	0.000000	-0.470588	1.333333	1.594595	1.333333	0.333333	-0.892086	-0.333333	-0.526316	0.000000	-0.571429	1.568627	0.333333	-0.190476	0.000000	0.000000	0.904762	0.000000	1.352113	0.285714	-1.042017	0.975610	0.000000	0.381818	-0.500000	0.000000	0.000000	0.000000	1.162791	0.000000
[truncated: 127 more columns]
