# Supplementary material for: A discourse network analysis of UK newspaper coverage of the “sugar tax” debate before and after the announcement of the Soft Drinks Industry Levy
Source: BMC Public Health. 2019 May 2;19:490. doi: 10.1186/s12889-019-6799-9 (PMC6498658; doi:10.1186/s12889-019-6799-9)
Supplement: Supplementary file 4 — Network matrix data for the time period prior to Jan 2016. Network data exported from DNA software used in analysis for Fig. 3. (CSV 113 kb) [file 12889_2019_6799_MOESM4_ESM.csv]

;"AB Sugar";"AG Barr";"Abokado";"Academy of Medical Royal Colleges";"Action on Sugar";"Alianza por la Salud Alimentaria (ASA)";"Asda";"Brighton & Hove Council";"British Dental Association";"British Dietetic Association";"British Heart Foundation";"British Medical Association";"British Medical Journal";"British Retail Consortium";"British Soft Drinks Association";"Burger Brothers";"Cadbury";"Cance…
AB Sugar	0.000000	0.000000	0.000000	0.000000	0.000000	0.000000	0.000000	0.000000	0.000000	0.285714	0.000000	0.000000	0.000000	0.000000	0.166667	0.000000	0.166667	0.000000	0.000000	0.000000	0.000000	0.000000	0.000000	0.166667	0.000000	0.000000	0.000000	0.068182	0.000000	0.000000	0.000000	0.000000	0.000000	0.000000	0.095238	0.000000	0.000000	0.084507	0.000000	0.000000	0.000000	0.000000	0.000000	0.000000	0.400000	0.000000	0.000000	0.000000	0.000000
AG Barr	0.000000	0.000000	0.000000	0.000000	0.000000	0.000000	0.000000	0.000000	0.000000	0.000000	0.000000	0.000000	0.000000	0.000000	0.000000	0.000000	0.000000	0.000000	0.000000	0.000000	0.000000	0.000000	0.000000	0.000000	0.000000	0.000000	0.000000	0.000000	0.000000	0.000000	0.000000	0.000000	0.000000	0.000000	0.000000	0.000000	0.000000	0.084507	0.000000	0.000000	0.000000	0.000000	0.000000	0.000000	0.000000	0.000000	0.000000	0.000000	0.000000
Abokado	0.000000	0.000000	0.000000	0.000000	0.025641	0.000000	0.666667	0.428571	0.000000	-0.200000	0.000000	0.507463	0.000000	0.400000	-0.222222	0.333333	0.266667	0.000000	1.000000	0.000000	0.285714	0.000000	0.000000	0.000000	0.666667	0.049383	0.000000	0.212291	-0.200000	0.000000	0.315789	0.000000	0.000000	0.571429	0.083333	0.000000	0.000000	-0.054054	0.333333	0.600000	0.666667	-0.560000	0.246305	0.285714	0.500000	0.400000	0.000000	0.347826	0.666667
Academy of Medical Royal Colleges	0.000000	0.000000	0.000000	0.000000	1.441860	0.142857	0.000000	0.111111	0.142857	-0.222222	1.000000	1.573333	0.153846	0.000000	-0.228571	0.000000	-0.347826	1.111111	0.000000	0.454545	0.400000	1.161290	1.142857	0.521739	0.000000	1.730337	0.000000	-0.524064	0.000000	0.000000	1.259259	0.307692	0.142857	0.000000	1.187500	0.533333	0.000000	-0.512195	0.000000	0.357143	0.000000	-0.484848	1.345972	0.266667	0.125000	0.000000	0.000000	0.903226	0.000000
Action on Sugar	0.000000	0.000000	0.025641	1.441860	0.000000	0.078947	-0.210526	1.571429	0.210526	-0.225000	0.717949	3.693431	0.053333	-0.106667	-1.092784	-0.315789	-0.917647	0.775000	0.078947	1.285714	0.233766	1.806452	1.752577	0.964706	-0.210526	4.105960	0.000000	-0.843373	-0.075000	0.000000	1.213483	0.080000	0.078947	0.181818	1.276596	0.519481	0.184211	-2.694444	-0.157895	0.688889	0.052632	-0.842105	5.047619	0.077922	0.230769	-0.106667	0.133333	1.548387	-0.078947
Alianza por la Salud Alimentaria (ASA)	0.000000	0.000000	0.000000	0.142857	0.078947	0.000000	0.000000	0.000000	0.000000	-0.250000	0.000000	0.092308	0.666667	0.000000	-0.480000	0.000000	-0.615385	0.000000	0.000000	-0.166667	0.000000	0.000000	0.160000	0.153846	0.000000	0.075949	0.000000	0.022599	-0.500000	0.000000	0.117647	0.000000	1.000000	0.000000	0.000000	0.000000	0.000000	-0.305556	0.000000	0.222222	0.000000	-0.173913	0.139303	0.000000	0.000000	0.000000	0.000000	0.000000	0.000000
Asda	0.000000	0.000000	0.666667	0.000000	-0.210526	0.000000	0.000000	-0.153846	0.000000	0.000000	0.000000	0.000000	0.000000	1.333333	0.320000	1.000000	0.615385	0.000000	0.000000	0.000000	-0.800000	0.000000	0.000000	-0.615385	2.000000	-0.050633	0.000000	0.000000	-0.500000	0.000000	0.000000	0.000000	0.000000	0.000000	0.000000	0.000000	0.000000	0.277778	1.000000	0.000000	0.000000	-0.173913	0.000000	0.800000	0.000000	1.333333	0.000000	0.000000	1.000000
Brighton & Hove Council	0.000000	0.000000	0.428571	0.111111	1.571429	0.000000	-0.153846	0.000000	0.000000	-0.133333	0.285714	1.770115	0.000000	-0.080000	-0.936170	-0.384615	-0.628571	0.133333	0.307692	0.470588	0.296296	0.651163	0.553191	0.285714	-0.153846	0.653465	0.000000	0.130653	0.000000	0.000000	0.512821	0.000000	0.000000	0.592593	0.545455	0.000000	0.230769	-1.085106	0.000000	1.450000	0.230769	-0.711111	1.641256	0.148148	0.214286	-0.080000	0.320000	0.697674	0.000000
British Dental Association	0.000000	0.000000	0.000000	0.142857	0.210526	0.000000	0.000000	0.000000	0.000000	0.000000	0.000000	0.184615	0.000000	0.000000	0.000000	0.000000	0.000000	0.000000	0.000000	0.666667	0.000000	0.190476	0.320000	0.307692	0.000000	0.354430	0.000000	0.101695	0.000000	0.000000	0.117647	0.000000	0.000000	0.000000	0.090909	0.000000	0.000000	-0.055556	0.000000	0.000000	0.000000	-0.086957	0.368159	0.000000	0.333333	0.000000	0.000000	0.476190	0.000000
British Dietetic Association	0.285714	0.000000	-0.200000	-0.222222	-0.225000	-0.250000	0.000000	-0.133333	0.000000	0.000000	-0.800000	-0.666667	0.000000	0.000000	1.103448	0.000000	0.470588	-0.333333	-0.250000	0.000000	0.000000	-0.480000	-0.275862	0.000000	0.000000	-0.216867	0.000000	0.353591	0.333333	0.000000	-0.380952	0.000000	-0.250000	0.000000	-0.384615	-0.222222	0.000000	0.631579	0.000000	-0.181818	0.000000	0.444444	-0.507317	-0.222222	0.200000	0.000000	0.000000	-0.240000	-0.250000
British Heart Foundation	0.000000	0.000000	0.000000	1.000000	0.717949	0.000000	0.000000	0.285714	0.000000	-0.800000	0.000000	2.268657	0.000000	0.000000	-0.888889	0.000000	-0.533333	1.600000	0.000000	0.000000	0.000000	2.086957	1.185185	0.000000	0.000000	0.790123	0.000000	-1.385475	-0.800000	0.000000	0.842105	0.000000	0.000000	0.000000	1.666667	1.142857	0.000000	-0.864865	0.000000	0.000000	0.000000	-0.640000	1.576355	1.142857	0.000000	0.000000	0.000000	1.043478	0.000000
British Medical Association	0.000000	0.000000	0.507463	1.573333	3.693431	0.092308	0.000000	1.770115	0.184615	-0.666667	2.268657	0.000000	0.062500	0.000000	-1.906977	-0.030769	-0.729730	1.246377	0.307692	0.328767	0.272727	3.390244	3.000000	0.621622	0.000000	4.514286	0.000000	-3.344538	-0.579710	0.000000	1.717949	0.093750	0.092308	0.333333	2.867470	0.575758	0.092308	-3.172932	0.000000	1.012658	0.246154	-1.761905	9.137405	0.696970	0.388060	0.000000	0.093750	2.634146	0.092308
British Medical Journal	0.000000	0.000000	0.000000	0.153846	0.053333	0.666667	0.000000	0.000000	0.000000	0.000000	0.000000	0.062500	0.000000	0.000000	0.000000	0.000000	-0.333333	0.000000	0.000000	-0.181818	0.000000	0.000000	0.166667	0.000000	0.000000	0.051282	0.000000	-0.022727	-0.285714	0.000000	0.000000	0.000000	0.666667	0.000000	0.000000	0.000000	0.000000	-0.028169	0.000000	0.235294	0.000000	0.000000	0.070000	0.000000	0.000000	0.000000	0.000000	0.000000	0.000000
British Retail Consortium	0.000000	0.000000	0.400000	0.000000	-0.106667	0.000000	1.333333	-0.080000	0.000000	0.000000	0.000000	0.000000	0.000000	0.000000	0.166667	0.666667	0.333333	0.000000	0.000000	0.000000	-0.500000	0.000000	0.000000	-0.333333	1.333333	-0.025641	0.000000	0.000000	-0.285714	0.000000	0.000000	0.000000	0.000000	0.000000	0.000000	0.000000	0.000000	0.140845	0.666667	0.000000	0.000000	-0.090909	0.000000	0.500000	0.000000	1.000000	0.000000	0.000000	0.666667
British Soft Drinks Association	0.166667	0.000000	-0.222222	-0.228571	-1.092784	-0.480000	0.320000	-0.936170	0.000000	1.103448	-0.888889	-1.906977	0.000000	0.166667	0.000000	0.400000	1.588235	-0.344828	-0.400000	-0.242424	-0.153846	-1.000000	-0.652174	-0.411765	0.320000	-0.820000	0.000000	0.767677	0.482759	0.000000	-0.842105	0.000000	-0.480000	0.000000	-0.837209	-0.153846	0.000000	2.838710	0.160000	-0.820513	-0.080000	1.181818	-1.846847	-0.076923	0.148148	0.166667	0.000000	-0.571429	-0.240000
Burger Brothers	0.000000	0.000000	0.333333	0.000000	-0.315789	0.000000	1.000000	-0.384615	0.000000	0.000000	0.000000	-0.030769	0.000000	0.666667	0.400000	0.000000	0.615385	0.000000	0.000000	-0.333333	-0.400000	-0.095238	-0.080000	-0.307692	1.000000	-0.101266	0.000000	0.000000	-0.250000	0.000000	0.000000	0.000000	0.000000	0.000000	0.000000	0.000000	0.000000	0.305556	0.500000	-0.222222	0.000000	-0.086957	-0.059701	0.400000	0.000000	0.666667	0.000000	-0.095238	0.500000
Cadbury	0.166667	0.000000	0.266667	-0.347826	-0.917647	-0.615385	0.615385	-0.628571	0.000000	0.470588	-0.533333	-0.729730	-0.333333	0.333333	1.588235	0.615385	0.000000	-0.235294	0.000000	-0.190476	-0.285714	-0.533333	-0.647059	-0.545455	0.615385	-0.522727	0.000000	0.537634	0.352941	0.000000	-0.307692	0.000000	-0.615385	0.000000	-0.258065	-0.142857	0.000000	1.432099	0.307692	-0.592593	0.000000	0.250000	-0.771429	0.142857	0.133333	0.333333	0.000000	-0.333333	0.307692
Cancer Research UK	0.000000	0.000000	0.000000	1.111111	0.775000	0.000000	0.000000	0.133333	0.000000	-0.333333	1.600000	1.246377	0.000000	0.000000	-0.344828	0.000000	-0.235294	0.000000	0.000000	0.250000	0.222222	1.120000	0.896552	0.117647	0.000000	0.867470	0.000000	-0.607735	-0.166667	0.000000	0.857143	0.000000	0.000000	0.000000	0.923077	0.666667	0.000000	-0.447368	0.000000	0.090909	0.000000	-0.370370	0.897561	0.444444	0.000000	0.000000	0.000000	0.640000	0.000000
Centre for Dementia Prevention	0.000000	0.000000	1.000000	0.000000	0.078947	0.000000	0.000000	0.307692	0.000000	-0.250000	0.000000	0.307692	0.000000	0.000000	-0.400000	0.000000	0.000000	0.000000	0.000000	0.000000	0.400000	0.000000	0.000000	0.153846	0.000000	0.050633	0.000000	0.112994	0.000000	0.000000	0.235294	0.000000	0.000000	0.400000	0.090909	0.000000	0.000000	-0.138889	0.000000	0.444444	0.500000	-0.347826	0.149254	0.000000	0.333333	0.000000	0.000000	0.190476	0.500000
Centre for Diet and Activity Research	0.000000	0.000000	0.000000	0.454545	1.285714	-0.166667	0.000000	0.470588	0.666667	0.000000	0.000000	0.328767	-0.181818	0.000000	-0.242424	-0.333333	-0.190476	0.250000	0.000000	0.000000	0.000000	0.413793	0.484848	0.571429	0.000000	0.965517	0.000000	0.216216	0.125000	0.000000	0.320000	0.000000	-0.166667	0.000000	0.133333	0.307692	0.000000	-0.425000	0.000000	0.153846	0.000000	-0.129032	0.755981	0.000000	0.285714	0.000000	0.000000	0.827586	0.000000
Centre for Science in the Public Interest	0.000000	0.000000	0.285714	0.400000	0.233766	0.000000	-0.800000	0.296296	0.000000	0.000000	0.000000	0.272727	0.000000	-0.500000	-0.153846	-0.400000	-0.285714	0.222222	0.400000	0.000000	0.000000	0.090909	0.076923	0.428571	-0.800000	0.200000	0.000000	0.101124	0.444444	0.000000	0.333333	0.000000	0.000000	0.333333	0.086957	0.000000	0.000000	-0.191781	-0.400000	0.315789	0.400000	-0.166667	0.148515	-0.333333	0.285714	-0.500000	0.000000	0.181818	-0.400000
Chief Medical Officer	0.000000	0.000000	0.000000	1.161290	1.806452	0.000000	0.000000	0.651163	0.190476	-0.480000	2.086957	3.390244	0.000000	0.000000	-1.000000	-0.095238	-0.533333	1.120000	0.000000	0.413793	0.090909	0.000000	1.809524	0.333333	0.000000	1.937500	0.181818	-1.443299	-0.400000	0.000000	1.235294	0.000000	0.000000	0.090909	1.846154	0.545455	0.095238	-1.348315	0.000000	0.171429	0.000000	-0.800000	3.201835	0.545455	0.173913	0.000000	0.100000	1.526316	0.000000
Children's Food Campaign	0.000000	0.000000	0.000000	1.142857	1.752577	0.160000	0.000000	0.553191	0.320000	-0.275862	1.185185	3.000000	0.166667	0.000000	-0.652174	-0.080000	-0.647059	0.896552	0.000000	0.484848	0.076923	1.809524	0.000000	0.647059	0.000000	2.740000	0.000000	-0.626263	-0.344828	0.000000	1.000000	0.083333	0.160000	0.000000	1.441860	0.307692	0.000000	-1.075269	0.000000	0.564103	0.000000	-0.545455	3.414414	0.461538	0.296296	0.000000	0.000000	1.952381	0.000000
City University London	0.166667	0.000000	0.000000	0.521739	0.964706	0.153846	-0.615385	0.285714	0.307692	0.000000	0.000000	0.621622	0.000000	-0.333333	-0.411765	-0.307692	-0.545455	0.117647	0.153846	0.571429	0.428571	0.333333	0.647059	0.000000	-0.615385	1.022727	0.000000	0.301075	0.117647	0.000000	0.615385	0.166667	0.153846	0.142857	0.387097	0.142857	0.000000	-0.641975	-0.307692	0.148148	0.153846	-0.187500	0.866667	-0.285714	0.533333	-0.333333	0.000000	0.933333	-0.307692
Coca-Cola	0.000000	0.000000	0.666667	0.000000	-0.210526	0.000000	2.000000	-0.153846	0.000000	0.000000	0.000000	0.000000	0.000000	1.333333	0.320000	1.000000	0.615385	0.000000	0.000000	0.000000	-0.800000	0.000000	0.000000	-0.615385	0.000000	-0.050633	0.000000	0.000000	-0.500000	0.000000	0.000000	0.000000	0.000000	0.000000	0.000000	0.000000	0.000000	0.277778	1.000000	0.000000	0.000000	-0.173913	0.000000	0.800000	0.000000	1.333333	0.000000	0.000000	1.000000
Commons Health Select Committee	0.000000	0.000000	0.049383	1.730337	4.105960	0.075949	-0.050633	0.653465	0.354430	-0.216867	0.790123	4.514286	0.051282	-0.025641	-0.820000	-0.101266	-0.522727	0.867470	0.050633	0.965517	0.200000	1.937500	2.740000	1.022727	-0.050633	0.000000	0.000000	-0.428571	-0.096386	0.000000	1.478261	0.153846	0.075949	0.025000	1.752577	0.400000	0.075949	-2.108844	-0.101266	0.494624	0.025316	-0.959184	7.007246	0.250000	0.370370	-0.025641	0.000000	2.395833	0.000000
Comres	0.000000	0.000000	0.000000	0.000000	0.000000	0.000000	0.000000	0.000000	0.000000	0.000000	0.000000	0.000000	0.000000	0.000000	0.000000	0.000000	0.000000	0.000000	0.000000	0.000000	0.000000	0.181818	0.000000	0.000000	0.000000	0.000000	0.000000	0.000000	0.000000	0.000000	0.000000	0.000000	0.000000	0.000000	0.000000	0.000000	0.000000	-0.219178	0.000000	0.000000	0.000000	-0.166667	0.148515	0.000000	0.000000	0.000000	0.000000	0.000000	0.000000
Conservative	0.068182	0.000000	0.212291	-0.524064	-0.843373	0.022599	0.000000	0.130653	0.101695	0.353591	-1.385475	-3.344538	-0.022727	0.000000	0.767677	0.000000	0.537634	-0.607735	0.112994	0.216216	0.101124	-1.443299	-0.626263	0.301075	0.000000	-0.428571	0.000000	0.000000	0.320442	0.000000	-0.252632	0.034091	0.022599	0.123596	-1.271795	-0.370787	0.000000	2.261224	0.022599	0.188482	0.101695	0.693878	-3.614973	-0.348315	0.268156	0.000000	0.022727	0.030928	0.011299
Cornell University	0.000000	0.000000	-0.200000	0.000000	-0.075000	-0.500000	-0.500000	0.000000	0.000000	0.333333	-0.800000	-0.579710	-0.285714	-0.285714	0.482759	-0.250000	0.352941	-0.166667	0.000000	0.125000	0.444444	-0.400000	-0.344828	0.117647	-0.500000	-0.096386	0.000000	0.320442	0.000000	0.000000	-0.095238	0.000000	-0.500000	0.000000	-0.307692	-0.222222	0.000000	0.368421	-0.250000	-0.090909	0.000000	0.296296	-0.468293	-0.444444	0.000000	-0.285714	0.000000	-0.240000	-0.250000
DWF	0.000000	0.000000	0.000000	0.000000	0.000000	0.000000	0.000000	0.000000	0.000000	0.000000	0.000000	0.000000	0.000000	0.000000	0.000000	0.000000	0.000000	0.000000	0.000000	0.000000	0.000000	0.000000	0.000000	0.000000	0.000000	0.000000	0.000000	0.000000	0.000000	0.000000	0.000000	0.000000	0.000000	0.000000	0.000000	0.000000	0.000000	0.000000	0.000000	0.000000	0.000000	0.000000	0.000000	0.000000	0.000000	0.000000	0.000000	0.000000	0.000000
Diabetes UK	0.000000	0.000000	0.315789	1.259259	1.213483	0.117647	0.000000	0.512821	0.117647	-0.380952	0.842105	1.717949	0.000000	0.000000	-0.842105	0.000000	-0.307692	0.857143	0.235294	0.320000	0.333333	1.235294	1.000000	0.615385	0.000000	1.478261	0.000000	-0.252632	-0.095238	0.000000	0.000000	0.125000	0.117647	0.222222	1.142857	0.333333	0.117647	-0.800000	0.000000	0.387097	0.117647	-0.722222	1.504673	0.222222	0.210526	0.000000	0.125000	1.058824	0.117647
East Lancashire NHS Trust	0.000000	0.000000	0.000000	0.307692	0.080000	0.000000	0.000000	0.000000	0.000000	0.000000	0.000000	0.093750	0.000000	0.000000	0.000000	0.000000	0.000000	0.000000	0.000000	0.000000	0.000000	0.000000	0.083333	0.166667	0.000000	0.153846	0.000000	0.034091	0.000000	0.000000	0.125000	0.000000	0.000000	0.000000	0.190476	0.000000	0.000000	0.000000	0.000000	0.000000	0.000000	0.000000	0.040000	0.000000	0.000000	0.000000	0.000000	0.200000	0.000000
El Poder del Consumidor	0.000000	0.000000	0.000000	0.142857	0.078947	1.000000	0.000000	0.000000	0.000000	-0.250000	0.000000	0.092308	0.666667	0.000000	-0.480000	0.000000	-0.615385	0.000000	0.000000	-0.166667	0.000000	0.000000	0.160000	0.153846	0.000000	0.075949	0.000000	0.022599	-0.500000	0.000000	0.117647	0.000000	0.000000	0.000000	0.000000	0.000000	0.000000	-0.305556	0.000000	0.222222	0.000000	-0.173913	0.139303	0.000000	0.000000	0.000000	0.000000	0.000000	0.000000
European Society of Lifestyle Medicine	0.000000	0.000000	0.571429	0.000000	0.181818	0.000000	0.000000	0.592593	0.000000	0.000000	0.000000	0.333333	0.000000	0.000000	0.000000	0.000000	0.000000	0.000000	0.400000	0.000000	0.333333	0.090909	0.000000	0.142857	0.000000	0.025000	0.000000	0.123596	0.000000	0.000000	0.222222	0.000000	0.000000	0.000000	0.000000	0.000000	0.400000	-0.109589	0.000000	0.210526	0.400000	-0.333333	0.138614	0.000000	0.285714	0.000000	0.500000	0.181818	0.000000
Faculty of Public Health	0.095238	0.000000	0.083333	1.187500	1.276596	0.000000	0.000000	0.545455	0.090909	-0.384615	1.666667	2.867470	0.000000	0.000000	-0.837209	0.000000	-0.258065	0.923077	0.090909	0.133333	0.086957	1.846154	1.441860	0.387097	0.000000	1.752577	0.000000	-1.271795	-0.307692	0.000000	1.142857	0.190476	0.000000	0.000000	0.000000	0.434783	0.000000	-0.955556	0.000000	0.388889	0.000000	-0.634146	2.557078	0.521739	0.166667	0.000000	0.000000	1.282051	0.090909
Food Responsibility Network	0.000000	0.000000	0.000000	0.533333	0.519481	0.000000	0.000000	0.000000	0.000000	-0.222222	1.142857	0.575758	0.000000	0.000000	-0.153846	0.000000	-0.142857	0.666667	0.000000	0.307692	0.000000	0.545455	0.307692	0.142857	0.000000	0.400000	0.000000	-0.370787	-0.222222	0.000000	0.333333	0.000000	0.000000	0.000000	0.434783	0.000000	0.400000	-0.328767	-0.400000	-0.105263	0.000000	-0.250000	0.356436	0.333333	0.000000	0.000000	0.000000	0.272727	0.000000
Food Standards Scotland	0.000000	0.000000	0.000000	0.000000	0.184211	0.000000	0.000000	0.230769	0.000000	0.000000	0.000000	0.092308	0.000000	0.000000	0.000000	0.000000	0.000000	0.000000	0.000000	0.000000	0.000000	0.095238	0.000000	0.000000	0.000000	0.075949	0.000000	0.000000	0.000000	0.000000	0.117647	0.000000	0.000000	0.400000	0.000000	0.400000	0.000000	-0.138889	-0.500000	-0.111111	0.000000	-0.260870	-0.009950	0.000000	0.000000	0.000000	0.666667	0.000000	0.000000
Food and Drink Federation	0.084507	0.084507	-0.054054	-0.512195	-2.694444	-0.305556	0.277778	-1.085106	-0.055556	0.631579	-0.864865	-3.172932	-0.028169	0.140845	2.838710	0.305556	1.432099	-0.447368	-0.138889	-0.425000	-0.191781	-1.348315	-1.075269	-0.641975	0.277778	-2.108844	-0.219178	2.261224	0.368421	0.000000	-0.800000	0.000000	-0.305556	-0.109589	-0.955556	-0.328767	-0.138889	0.000000	0.222222	-0.488372	-0.055556	1.494505	-4.044610	-0.082192	-0.027027	0.140845	-0.056338	-0.898876	0.055556
Frankie & Benny's	0.000000	0.000000	0.333333	0.000000	-0.157895	0.000000	1.000000	0.000000	0.000000	0.000000	0.000000	0.000000	0.000000	0.666667	0.160000	0.500000	0.307692	0.000000	0.000000	0.000000	-0.400000	0.000000	0.000000	-0.307692	1.000000	-0.101266	0.000000	0.022599	-0.250000	0.000000	0.000000	0.000000	0.000000	0.000000	0.000000	-0.400000	-0.500000	0.222222	0.000000	0.111111	0.000000	0.000000	0.039801	0.400000	0.000000	0.666667	0.000000	0.000000	0.500000
General Practitioners	0.000000	0.000000	0.600000	0.357143	0.688889	0.222222	0.000000	1.450000	0.000000	-0.181818	0.000000	1.012658	0.235294	0.000000	-0.820513	-0.222222	-0.592593	0.090909	0.444444	0.153846	0.315789	0.171429	0.564103	0.148148	0.000000	0.494624	0.000000	0.188482	-0.090909	0.000000	0.387097	0.000000	0.222222	0.210526	0.388889	-0.105263	-0.111111	-0.488372	0.111111	0.000000	0.222222	-0.432432	0.995349	0.210526	0.200000	0.000000	0.000000	0.342857	0.222222
Harvard School of Public Health	0.000000	0.000000	0.666667	0.000000	0.052632	0.000000	0.000000	0.230769	0.000000	0.000000	0.000000	0.246154	0.000000	0.000000	-0.080000	0.000000	0.000000	0.000000	0.500000	0.000000	0.400000	0.000000	0.000000	0.153846	0.000000	0.025316	0.000000	0.101695	0.000000	0.000000	0.117647	0.000000	0.000000	0.400000	0.000000	0.000000	0.000000	-0.055556	0.000000	0.222222	0.000000	-0.173913	0.099502	0.000000	0.333333	0.000000	0.000000	0.190476	0.000000
Institute of Economic Affairs	0.000000	0.000000	-0.560000	-0.484848	-0.842105	-0.173913	-0.173913	-0.711111	-0.086957	0.444444	-0.640000	-1.761905	0.000000	-0.090909	1.181818	-0.086957	0.250000	-0.370370	-0.347826	-0.129032	-0.166667	-0.800000	-0.545455	-0.187500	-0.173913	-0.959184	-0.166667	0.693878	0.296296	0.000000	-0.722222	0.000000	-0.173913	-0.333333	-0.634146	-0.250000	-0.260870	1.494505	0.000000	-0.432432	-0.173913	0.000000	-1.472727	-0.250000	-0.240000	-0.090909	-0.181818	-0.600000	-0.260870
Jamie Oliver	0.000000	0.000000	0.246305	1.345972	5.047619	0.139303	0.000000	1.641256	0.368159	-0.507317	1.576355	9.137405	0.070000	0.000000	-1.846847	-0.059701	-0.771429	0.897561	0.149254	0.755981	0.148515	3.201835	3.414414	0.866667	0.000000	7.007246	0.148515	-3.614973	-0.468293	0.000000	1.504673	0.040000	0.139303	0.138614	2.557078	0.356436	-0.009950	-4.044610	0.039801	0.995349	0.099502	-1.472727	0.000000	0.524752	0.413793	0.000000	0.030000	2.926606	0.049751
Jamie Oliver Restaurant Group	0.000000	0.000000	0.285714	0.266667	0.077922	0.000000	0.800000	0.148148	0.000000	-0.222222	1.142857	0.696970	0.000000	0.500000	-0.076923	0.400000	0.142857	0.444444	0.000000	0.000000	-0.333333	0.545455	0.461538	-0.285714	0.800000	0.250000	0.000000	-0.348315	-0.444444	0.000000	0.222222	0.000000	0.000000	0.000000	0.521739	0.333333	0.000000	-0.082192	0.400000	0.210526	0.000000	-0.250000	0.524752	0.000000	0.000000	0.500000	0.000000	0.272727	0.400000
Karolinska Institute	0.400000	0.000000	0.500000	0.125000	0.230769	0.000000	0.000000	0.214286	0.333333	0.200000	0.000000	0.388060	0.000000	0.000000	0.148148	0.000000	0.133333	0.000000	0.333333	0.285714	0.285714	0.173913	0.296296	0.533333	0.000000	0.370370	0.000000	0.268156	0.000000	0.000000	0.210526	0.000000	0.000000	0.285714	0.166667	0.000000	0.000000	-0.027027	0.000000	0.200000	0.333333	-0.240000	0.413793	0.000000	0.000000	0.000000	0.000000	0.521739	0.000000
Kellogg's	0.000000	0.000000	0.400000	0.000000	-0.106667	0.000000	1.333333	-0.080000	0.000000	0.000000	0.000000	0.000000	0.000000	1.000000	0.166667	0.666667	0.333333	0.000000	0.000000	0.000000	-0.500000	0.000000	0.000000	-0.333333	1.333333	-0.025641	0.000000	0.000000	-0.285714	0.000000	0.000000	0.000000	0.000000	0.000000	0.000000	0.000000	0.000000	0.140845	0.666667	0.000000	0.000000	-0.090909	0.000000	0.500000	0.000000	0.000000	0.000000	0.000000	0.666667
King's College London	0.000000	0.000000	0.000000	0.000000	0.133333	0.000000	0.000000	0.320000	0.000000	0.000000	0.000000	0.093750	0.000000	0.000000	0.000000	0.000000	0.000000	0.000000	0.000000	0.000000	0.000000	0.100000	0.000000	0.000000	0.000000	0.000000	0.000000	0.022727	0.000000	0.000000	0.125000	0.000000	0.000000	0.500000	0.000000	0.000000	0.666667	-0.056338	0.000000	0.000000	0.000000	-0.181818	0.030000	0.000000	0.000000	0.000000	0.000000	0.000000	0.000000
Labour	0.000000	0.000000	0.347826	0.903226	1.548387	0.000000	0.000000	0.697674	0.476190	-0.240000	1.043478	2.634146	0.000000	0.000000	-0.571429	-0.095238	-0.333333	0.640000	0.190476	0.827586	0.181818	1.526316	1.952381	0.933333	0.000000	2.395833	0.000000	0.030928	-0.240000	0.000000	1.058824	0.200000	0.000000	0.181818	1.282051	0.272727	0.000000	-0.898876	0.000000	0.342857	0.190476	-0.600000	2.926606	0.272727	0.521739	0.000000	0.000000	0.000000	0.000000
Leon	0.000000	0.000000	0.666667	0.000000	-0.078947	0.000000	1.000000	0.000000	0.000000	-0.250000	0.000000	0.092308	0.000000	0.666667	-0.240000	0.500000	0.307692	0.000000	0.500000	0.000000	-0.400000	0.000000	0.000000	-0.307692	1.000000	0.000000	0.000000	0.011299	-0.250000	0.000000	0.117647	0.000000	0.000000	0.000000	0.090909	0.000000	0.000000	0.055556	0.500000	0.222222	0.000000	-0.260870	0.049751	0.400000	0.000000	0.666667	0.000000	0.000000	0.000000
London Metropolitan University	0.000000	0.000000	-0.400000	0.000000	-0.026667	0.000000	0.000000	-0.080000	0.000000	0.285714	0.000000	-0.093750	0.000000	0.000000	0.416667	0.000000	0.000000	0.000000	-0.666667	0.000000	0.000000	0.000000	0.000000	0.000000	0.000000	-0.025641	0.000000	-0.011364	0.000000	0.000000	-0.125000	0.000000	0.000000	0.000000	-0.095238	0.000000	0.000000	0.084507	0.000000	-0.235294	0.000000	0.181818	-0.050000	0.000000	0.000000	0.000000	0.000000	0.000000	-0.666667
Marketing Sciences	0.000000	0.000000	0.000000	0.000000	0.000000	0.000000	0.000000	0.000000	0.000000	0.000000	0.000000	0.000000	0.000000	0.000000	0.000000	0.000000	0.000000	0.000000	0.000000	0.000000	0.000000	0.190476	0.000000	0.000000	0.000000	0.000000	1.200000	0.000000	0.000000	0.000000	0.000000	0.000000	0.000000	0.000000	0.000000	0.000000	0.000000	-0.111111	0.000000	0.000000	0.000000	-0.086957	0.109453	0.000000	0.000000	0.000000	0.000000	0.000000	0.000000
Marks & Spencer	0.000000	0.000000	0.333333	0.000000	-0.315789	0.000000	1.000000	-0.384615	0.000000	0.000000	0.000000	-0.030769	0.000000	0.666667	0.400000	1.000000	0.615385	0.000000	0.000000	-0.333333	-0.400000	-0.095238	-0.080000	-0.307692	1.000000	-0.101266	0.000000	0.000000	-0.250000	0.000000	0.000000	0.000000	0.000000	0.000000	0.000000	0.000000	0.000000	0.305556	0.500000	-0.222222	0.000000	-0.086957	-0.059701	0.400000	0.000000	0.666667	0.000000	-0.095238	0.500000
McKinsey Global Institute	0.000000	0.000000	0.000000	0.000000	0.080000	0.000000	0.000000	0.000000	0.000000	0.000000	0.000000	0.093750	0.000000	0.000000	0.000000	0.000000	0.000000	0.000000	0.000000	0.000000	0.000000	0.200000	0.083333	0.000000	0.000000	0.025641	0.000000	0.136364	0.000000	0.000000	0.000000	0.000000	0.000000	0.000000	0.000000	0.000000	0.000000	0.000000	0.000000	0.000000	0.000000	0.000000	0.050000	0.000000	0.000000	0.000000	0.000000	0.000000	0.000000
Mexican Beverage Association	0.000000	0.000000	0.000000	0.000000	0.000000	0.000000	0.000000	0.000000	0.000000	0.000000	0.000000	0.000000	0.000000	0.000000	0.000000	0.000000	0.000000	0.000000	0.000000	0.000000	0.000000	0.000000	0.000000	0.000000	0.000000	0.000000	0.000000	0.000000	0.000000	0.000000	0.000000	0.000000	0.000000	0.000000	0.000000	0.000000	0.000000	0.082192	0.000000	0.000000	0.000000	0.000000	0.000000	0.000000	0.000000	0.000000	0.000000	0.000000	0.000000
Mexican politicians	0.000000	0.000000	0.000000	0.000000	-0.051282	0.000000	0.000000	0.357143	0.000000	0.000000	0.000000	0.238806	0.000000	0.000000	0.000000	0.000000	0.000000	0.000000	0.000000	-0.142857	0.000000	0.000000	0.296296	0.000000	0.000000	0.172840	0.000000	0.000000	0.000000	0.000000	0.000000	0.000000	0.000000	0.000000	0.166667	0.000000	0.000000	0.000000	0.000000	0.400000	0.000000	0.000000	0.305419	0.571429	0.000000	0.000000	0.000000	0.000000	0.000000
Moshimo	0.000000	0.000000	0.666667	0.000000	-0.210526	0.000000	2.000000	-0.153846	0.000000	0.000000	0.000000	0.000000	0.000000	1.333333	0.320000	1.000000	0.615385	0.000000	0.000000	0.000000	-0.800000	0.000000	0.000000	-0.615385	2.000000	-0.050633	0.000000	0.000000	-0.500000	0.000000	0.000000	0.000000	0.000000	0.000000	0.000000	0.000000	0.000000	0.277778	1.000000	0.000000	0.000000	-0.173913	0.000000	0.800000	0.000000	1.333333	0.000000	0.000000	1.000000
NHS Confederation	0.000000	0.000000	0.000000	0.526316	0.740741	0.000000	0.000000	0.193548	0.222222	-0.307692	1.454545	1.285714	0.000000	0.000000	-0.400000	0.000000	-0.222222	0.615385	0.000000	0.235294	0.000000	1.307692	0.933333	0.333333	0.000000	0.833333	0.000000	-0.461538	-0.307692	0.000000	0.636364	0.000000	0.000000	0.000000	1.037037	0.400000	0.000000	-0.493506	0.000000	0.000000	0.000000	-0.285714	1.213592	0.400000	0.181818	0.000000	0.000000	1.076923	0.000000
NHS England	0.083333	0.000000	0.148148	0.400000	1.463918	0.000000	0.000000	0.936170	0.320000	0.068966	0.000000	1.069767	0.000000	0.000000	-0.304348	-0.240000	-0.294118	0.068966	0.080000	0.848485	0.153846	1.142857	1.260870	0.882353	0.000000	1.760000	0.076923	1.131313	0.068966	0.000000	0.894737	0.000000	0.000000	0.076923	0.604651	0.000000	0.000000	-0.451613	0.000000	0.564103	0.080000	-0.090909	2.036036	0.000000	0.444444	0.000000	0.000000	1.666667	0.000000
National Action Party (PAN)	0.000000	0.000000	0.000000	0.000000	-0.051948	0.000000	0.000000	0.148148	0.000000	0.000000	0.000000	0.000000	0.000000	0.000000	0.000000	0.000000	0.000000	0.000000	0.000000	-0.153846	0.000000	0.000000	0.000000	0.000000	0.000000	0.050000	0.000000	0.000000	0.000000	0.000000	0.000000	0.000000	0.000000	0.000000	0.000000	0.000000	0.000000	0.000000	0.000000	0.000000	0.000000	0.000000	0.099010	0.000000	0.000000	0.000000	0.000000	0.000000	0.000000
National Institute of Public Health Mexico	0.000000	0.000000	0.000000	0.142857	0.078947	1.000000	0.000000	0.000000	0.000000	-0.250000	0.000000	0.092308	0.666667	0.000000	-0.480000	0.000000	-0.615385	0.000000	0.000000	-0.166667	0.000000	0.000000	0.160000	0.153846	0.000000	0.075949	0.000000	0.022599	-0.500000	0.000000	0.117647	0.000000	1.000000	0.000000	0.000000	0.000000	0.000000	-0.305556	0.000000	0.222222	0.000000	-0.173913	0.139303	0.000000	0.000000	0.000000	0.000000	0.000000	0.000000
National Obesity Forum	0.000000	0.000000	-0.133333	0.894737	2.180000	0.071429	-0.428571	0.600000	0.500000	-0.187500	0.533333	2.224719	0.074074	-0.222222	-0.775510	-0.285714	-0.648649	0.500000	0.071429	0.944444	0.275862	1.333333	2.000000	1.189189	-0.428571	2.893204	0.000000	0.189055	0.125000	0.000000	0.878049	0.000000	0.071429	0.068966	0.913043	0.275862	0.142857	-1.250000	-0.285714	0.380952	0.000000	-0.553191	3.191111	0.000000	0.466667	-0.222222	0.074074	1.822222	-0.142857
Obesity Action Scotland	0.000000	0.000000	0.000000	0.000000	0.133333	0.000000	0.000000	0.320000	0.000000	0.000000	0.000000	0.093750	0.000000	0.000000	0.000000	0.000000	0.000000	0.000000	0.000000	0.000000	0.000000	0.100000	0.000000	0.000000	0.000000	0.000000	0.000000	0.022727	0.000000	0.000000	0.125000	0.000000	0.000000	0.500000	0.000000	0.000000	0.666667	-0.056338	0.000000	0.000000	0.000000	-0.181818	0.030000	0.000000	0.000000	0.000000	1.000000	0.000000	0.000000
Obesity Stakeholder Group	0.000000	0.000000	0.000000	1.058824	0.556962	0.000000	0.000000	0.068966	0.285714	-0.181818	0.888889	0.911765	0.000000	0.000000	-0.214286	0.000000	-0.125000	0.727273	0.000000	0.266667	0.250000	0.833333	0.785714	0.375000	0.000000	0.951220	0.000000	-0.211111	0.000000	0.000000	0.800000	0.333333	0.000000	0.000000	0.800000	0.250000	0.000000	-0.266667	0.000000	0.095238	0.000000	-0.307692	0.794118	0.250000	0.222222	0.000000	0.000000	0.750000	0.000000
Organisation for Economic Co-operation and Development	0.000000	0.000000	0.571429	0.000000	0.051948	0.000000	0.000000	0.222222	0.000000	0.000000	0.000000	0.212121	0.000000	0.000000	0.000000	0.000000	0.000000	0.000000	0.400000	0.000000	0.333333	0.181818	0.153846	0.428571	0.000000	0.075000	0.000000	0.213483	0.000000	0.000000	0.555556	0.000000	0.000000	0.333333	0.173913	0.000000	0.000000	0.000000	0.000000	0.210526	0.400000	0.000000	0.198020	0.000000	0.285714	0.000000	0.000000	0.545455	0.000000
Pizza Hut	0.000000	0.000000	0.333333	0.000000	-0.105263	0.000000	1.000000	-0.076923	0.000000	0.000000	0.000000	0.000000	0.000000	0.666667	0.160000	0.500000	0.307692	0.000000	0.000000	0.000000	-0.400000	0.000000	0.000000	-0.307692	1.000000	-0.025316	0.000000	0.000000	-0.250000	0.000000	0.000000	0.000000	0.000000	0.000000	0.000000	0.000000	0.000000	0.194444	0.500000	0.000000	0.000000	-0.086957	0.000000	0.400000	0.000000	0.666667	0.000000	0.000000	0.500000
Plaid Cymru	0.000000	0.000000	0.333333	0.000000	0.026316	0.000000	0.000000	0.230769	0.000000	-0.250000	0.000000	0.215385	0.000000	0.000000	-0.400000	0.000000	0.000000	0.000000	0.500000	0.000000	0.000000	0.000000	0.160000	0.000000	0.000000	0.101266	0.000000	0.011299	0.000000	0.000000	0.117647	0.000000	0.000000	0.000000	0.181818	0.000000	0.000000	-0.083333	0.000000	0.444444	0.000000	-0.173913	0.179104	0.400000	0.000000	0.000000	0.000000	0.000000	0.500000
Public Health England	0.011494	0.000000	0.239316	1.766017	5.510689	0.240688	-0.091691	1.385445	0.034384	-0.328612	0.866097	6.351220	0.137931	-0.045977	-1.702703	-0.091691	-0.854749	0.872521	0.189112	0.280112	0.314286	1.972678	1.864865	0.692737	-0.091691	5.551887	0.000000	-2.172414	-0.237960	0.000000	1.828729	0.143678	0.240688	0.211429	1.874659	0.371429	0.137536	-3.630695	-0.068768	0.947658	0.097421	-1.304348	10.336996	0.177143	0.142450	-0.045977	0.114943	1.431694	0.045845
Queen Mary University	0.000000	0.000000	0.533333	1.043478	1.647059	0.000000	0.000000	0.857143	0.000000	-0.117647	0.533333	1.108108	0.000000	0.000000	-0.352941	-0.307692	-0.454545	0.588235	0.307692	0.952381	0.285714	0.600000	0.470588	0.636364	0.000000	0.977273	0.000000	-0.075269	-0.117647	0.000000	0.692308	0.333333	0.000000	0.285714	0.645161	0.571429	0.000000	-0.691358	0.000000	0.592593	0.307692	-0.375000	0.780952	0.142857	0.266667	0.000000	0.000000	0.866667	0.000000
Royal College of Dental Surgeons	0.000000	0.000000	0.444444	0.000000	0.354430	0.000000	0.000000	0.758621	0.000000	0.000000	0.000000	0.323529	0.000000	0.000000	0.000000	0.000000	0.000000	0.000000	0.285714	0.000000	0.250000	0.166667	0.000000	0.125000	0.000000	0.024390	0.000000	0.100000	0.000000	0.000000	0.100000	0.000000	0.000000	0.250000	0.320000	0.000000	0.000000	-0.106667	0.000000	0.571429	0.285714	-0.153846	0.294118	0.000000	0.222222	0.000000	0.000000	0.166667	0.000000
Royal College of General Practitioners	0.000000	0.000000	0.000000	1.047619	1.084337	0.181818	0.000000	0.666667	0.000000	-0.400000	1.846154	1.833333	0.200000	0.000000	-0.750000	-0.181818	-0.700000	1.066667	0.000000	0.105263	0.166667	1.642857	1.062500	0.000000	0.000000	0.930233	0.000000	-1.010870	-0.400000	0.000000	0.916667	0.000000	0.181818	0.166667	1.241379	0.500000	0.181818	-0.860759	0.000000	0.400000	0.000000	-0.600000	1.375000	0.500000	0.000000	0.000000	0.200000	0.714286	0.000000
Royal College of Paediatrics and Child Health	0.000000	0.000000	0.434783	0.451613	0.903226	0.095238	0.000000	0.511628	0.285714	-0.400000	0.347826	1.292683	0.000000	0.000000	-1.285714	-0.095238	-0.466667	0.320000	0.380952	0.551724	0.090909	0.578947	0.904762	0.533333	0.000000	1.083333	0.454545	-0.206186	-0.160000	0.000000	0.588235	0.200000	0.095238	0.090909	0.666667	0.090909	0.000000	-1.146067	0.000000	0.571429	0.095238	-0.750000	1.458716	0.090909	0.173913	0.000000	0.000000	1.052632	0.285714
Royal College of Physicians	0.000000	0.000000	0.000000	1.000000	0.589744	0.000000	0.000000	0.071429	0.000000	-0.200000	1.000000	0.656716	0.000000	0.000000	-0.148148	0.000000	-0.133333	1.000000	0.000000	0.285714	0.285714	0.695652	0.444444	0.133333	0.000000	0.592593	0.000000	-0.346369	0.000000	0.000000	0.736842	0.000000	0.000000	0.000000	0.583333	0.571429	0.000000	-0.243243	0.000000	0.100000	0.000000	-0.240000	0.443350	0.285714	0.000000	0.000000	0.000000	0.260870	0.000000
Royal College of Physicians Edinburgh	0.000000	0.000000	0.000000	0.588235	0.455696	0.571429	0.000000	0.206897	0.000000	-0.545455	1.777778	1.235294	0.333333	0.000000	-0.857143	0.000000	-0.750000	0.727273	0.000000	-0.133333	0.000000	1.000000	0.785714	0.125000	0.000000	0.560976	0.000000	-0.600000	-0.727273	0.000000	0.500000	0.000000	0.571429	0.000000	0.800000	0.500000	0.000000	-0.720000	0.000000	0.190476	0.000000	-0.461538	0.960784	0.500000	0.000000	0.000000	0.000000	0.666667	0.000000
Royal College of Psychiatrists	0.000000	0.000000	0.000000	0.800000	0.311688	0.000000	0.000000	0.074074	0.000000	-0.222222	1.142857	0.666667	0.000000	0.000000	-0.230769	0.000000	-0.142857	0.888889	0.000000	0.000000	0.333333	0.727273	0.461538	0.000000	0.000000	0.475000	0.000000	-0.348315	0.000000	0.000000	0.666667	0.000000	0.000000	0.000000	0.608696	0.333333	0.000000	-0.219178	0.000000	0.105263	0.000000	-0.250000	0.445545	0.333333	0.000000	0.000000	0.000000	0.272727	0.000000
Royal Society for Public Health	0.000000	0.000000	0.041667	1.500000	3.152542	0.000000	0.000000	0.676471	0.173913	-0.080000	1.000000	3.121495	0.000000	0.000000	-0.895522	-0.173913	-0.509091	1.080000	0.043478	0.962963	0.042553	2.000000	1.850746	0.618182	0.000000	3.553719	0.297872	-1.105023	-0.200000	0.000000	1.457627	0.133333	0.000000	0.000000	1.562500	0.468085	0.000000	-1.666667	0.000000	0.366667	0.000000	-0.615385	3.802469	0.255319	0.166667	0.000000	0.000000	1.587302	0.043478
Sainsbury's	0.000000	0.000000	0.000000	0.000000	-0.421053	0.000000	0.000000	-0.615385	0.000000	0.000000	0.000000	-0.061538	0.000000	0.000000	0.480000	1.000000	0.615385	0.000000	0.000000	-0.666667	0.000000	-0.190476	-0.160000	0.000000	0.000000	-0.151899	0.000000	0.000000	0.000000	0.000000	0.000000	0.000000	0.000000	0.000000	0.000000	0.000000	0.000000	0.333333	0.000000	-0.444444	0.000000	0.000000	-0.119403	0.000000	0.000000	0.000000	0.000000	-0.190476	0.000000
Scientific Advisory Committee on Nutrition	0.000000	0.000000	1.454545	0.066667	1.260870	0.000000	0.000000	2.476190	0.100000	0.000000	0.000000	2.098765	0.000000	0.000000	0.000000	0.000000	0.000000	0.000000	0.800000	0.142857	0.761905	0.540541	0.243902	0.689655	0.000000	0.526316	0.000000	1.088083	0.000000	0.000000	0.909091	0.000000	0.000000	1.333333	0.157895	0.000000	0.600000	-0.704545	0.000000	1.058824	0.800000	-1.487179	1.336406	0.000000	0.818182	0.000000	0.631579	1.081081	0.000000
Scotland Food and Drink	0.000000	0.000000	0.000000	-0.500000	-0.384615	-0.333333	0.000000	-0.142857	0.000000	0.600000	-2.000000	-1.164179	0.000000	0.000000	0.888889	0.000000	0.533333	-0.800000	0.000000	0.000000	0.000000	-1.043478	-0.592593	-0.133333	0.000000	-0.419753	0.000000	0.648045	0.600000	0.000000	-0.526316	0.000000	-0.333333	0.000000	-0.833333	-0.571429	0.000000	0.729730	0.000000	0.000000	0.000000	0.480000	-0.857143	-0.571429	0.000000	0.000000	0.000000	-0.521739	0.000000
Scottish Conservatives	0.000000	0.000000	0.000000	-0.266667	-0.207792	-0.400000	0.000000	-0.074074	0.000000	0.444444	-1.142857	-0.606061	0.000000	0.000000	0.692308	0.000000	0.428571	-0.444444	0.000000	0.000000	0.000000	-0.454545	-0.230769	0.000000	0.000000	-0.200000	0.000000	0.359551	0.444444	0.000000	-0.111111	0.000000	-0.400000	0.000000	-0.347826	-0.333333	0.000000	0.520548	0.000000	0.000000	0.000000	0.416667	-0.415842	-0.333333	0.000000	0.000000	0.000000	-0.090909	0.000000
Scottish Food Commission	0.400000	0.000000	0.000000	-0.375000	-0.230769	-0.333333	0.000000	-0.071429	0.000000	0.400000	-1.000000	-0.626866	-0.400000	0.000000	0.370370	0.000000	0.533333	-0.400000	0.000000	0.142857	0.000000	-0.521739	-0.444444	0.133333	0.000000	-0.246914	0.000000	0.435754	0.600000	0.000000	-0.210526	0.000000	-0.333333	0.000000	-0.333333	-0.285714	0.000000	0.324324	0.000000	-0.200000	0.000000	0.160000	-0.453202	-0.285714	0.250000	0.000000	0.000000	-0.260870	0.000000
Scottish Liberal Democrats	0.000000	0.000000	0.000000	0.285714	0.184211	0.000000	0.000000	0.076923	0.000000	-0.250000	1.333333	0.584615	0.000000	0.000000	-0.240000	0.000000	-0.153846	0.500000	0.000000	0.000000	0.000000	0.666667	0.400000	0.153846	0.000000	0.227848	0.000000	-0.293785	-0.250000	0.000000	0.470588	0.000000	0.000000	0.000000	0.545455	0.400000	0.000000	-0.194444	0.000000	0.000000	0.000000	-0.086957	0.447761	0.400000	0.000000	0.000000	0.000000	0.476190	0.000000
Scottish National Party	0.000000	0.000000	0.000000	-0.307692	-0.186667	0.000000	0.000000	-0.080000	0.000000	0.285714	-1.600000	-0.593750	0.000000	0.000000	0.250000	0.000000	0.166667	-0.571429	0.000000	0.000000	0.000000	-0.600000	-0.333333	0.000000	0.000000	-0.205128	0.000000	0.352273	0.285714	0.000000	-0.250000	0.000000	0.000000	0.000000	-0.476190	-0.500000	0.000000	0.225352	0.000000	0.000000	0.000000	0.181818	-0.400000	-0.500000	0.000000	0.000000	0.000000	-0.300000	0.000000
Scottish Parliament Information Centre	0.000000	0.000000	0.000000	0.000000	0.080000	0.000000	0.000000	0.000000	0.000000	0.000000	0.000000	0.093750	0.000000	0.000000	0.000000	0.000000	0.000000	0.000000	0.000000	0.000000	0.000000	0.200000	0.083333	0.000000	0.000000	0.025641	0.000000	0.136364	0.000000	0.000000	0.000000	0.000000	0.000000	0.000000	0.000000	0.000000	0.000000	0.000000	0.000000	0.000000	0.000000	0.000000	0.050000	0.000000	0.000000	0.000000	0.000000	0.000000	0.000000
Soil Association	0.000000	0.000000	-0.222222	0.352941	0.759494	0.000000	-0.571429	0.344828	0.285714	0.000000	0.000000	0.205882	0.000000	-0.333333	-0.285714	-0.571429	-0.500000	0.181818	0.000000	0.800000	0.250000	0.333333	0.428571	0.750000	-0.571429	0.585366	0.000000	0.155556	0.181818	0.000000	0.400000	0.000000	0.000000	0.000000	0.160000	0.250000	0.000000	-0.346667	-0.285714	0.190476	0.000000	0.076923	0.421569	-0.250000	0.222222	-0.333333	0.000000	0.583333	-0.285714
St Mary's Catholic school	0.000000	0.000000	0.000000	0.000000	-0.053333	0.000000	0.000000	0.080000	0.000000	0.000000	0.000000	0.000000	0.000000	0.000000	0.000000	0.000000	0.000000	0.000000	0.000000	0.000000	0.000000	0.000000	0.000000	0.000000	0.000000	-0.076923	0.000000	0.022727	0.000000	0.000000	0.000000	0.000000	0.000000	0.000000	0.000000	-0.500000	-0.666667	0.084507	0.666667	0.117647	0.000000	0.090909	0.040000	0.000000	0.000000	0.000000	0.000000	0.000000	0.000000
Stirling University	0.000000	0.000000	0.000000	0.285714	0.184211	0.000000	0.000000	0.000000	0.000000	0.000000	0.000000	0.092308	0.000000	0.000000	0.000000	0.000000	0.000000	0.000000	0.000000	0.000000	0.000000	0.095238	0.080000	0.153846	0.000000	0.151899	0.000000	0.033898	0.000000	0.000000	0.117647	0.666667	0.000000	0.000000	0.272727	0.000000	0.000000	-0.027778	0.000000	0.000000	0.000000	0.000000	0.059701	0.000000	0.000000	0.000000	0.000000	0.190476	0.000000
Sugar Nutrition UK	1.200000	0.000000	0.000000	0.000000	0.000000	0.000000	0.000000	0.000000	0.000000	0.600000	0.000000	-0.029851	0.000000	0.000000	0.518519	0.000000	0.400000	0.000000	0.000000	0.000000	0.000000	0.000000	0.000000	0.400000	0.000000	0.000000	0.000000	0.201117	0.000000	0.000000	0.000000	0.000000	0.000000	0.000000	0.250000	0.000000	0.000000	0.243243	0.000000	0.000000	-0.333333	0.000000	0.000000	0.000000	0.750000	0.000000	0.000000	0.000000	0.000000
Sustain	0.000000	0.000000	0.000000	0.000000	0.000000	0.000000	0.000000	0.307692	0.000000	0.000000	0.000000	0.246154	0.000000	0.000000	0.000000	0.000000	0.000000	0.000000	0.000000	0.000000	0.000000	0.000000	0.320000	0.000000	0.000000	0.151899	0.000000	0.000000	0.000000	0.000000	0.000000	0.000000	0.000000	0.000000	0.181818	0.000000	0.000000	0.000000	0.000000	0.444444	0.000000	0.000000	0.258706	0.800000	0.000000	0.000000	0.000000	0.000000	0.000000
Tesco	0.000000	0.000000	0.666667	0.100000	-0.926829	0.000000	1.600000	-1.000000	0.000000	0.000000	0.000000	-0.056338	0.000000	0.888889	1.096774	1.400000	1.473684	0.142857	0.000000	-0.666667	-0.727273	-0.148148	-0.129032	-0.842105	1.600000	-0.188235	0.000000	0.000000	-0.571429	0.000000	0.173913	0.000000	0.000000	0.000000	0.071429	0.000000	0.000000	0.974359	0.800000	-0.500000	0.000000	-0.275862	-0.173913	0.727273	0.000000	0.888889	0.000000	-0.222222	0.800000
Tortilla	0.000000	0.000000	0.400000	0.000000	0.026667	0.000000	0.000000	0.080000	0.000000	-0.285714	0.000000	0.093750	0.000000	0.000000	-0.416667	0.000000	0.000000	0.000000	0.666667	0.000000	0.000000	0.000000	0.000000	0.000000	0.000000	0.025641	0.000000	0.011364	0.000000	0.000000	0.125000	0.000000	0.000000	0.000000	0.095238	0.000000	0.000000	-0.084507	0.000000	0.235294	0.000000	-0.181818	0.050000	0.000000	0.000000	0.000000	0.000000	0.000000	0.666667
Tufts University	0.000000	0.000000	1.333333	0.000000	0.151899	0.000000	0.000000	0.689655	0.000000	0.000000	0.000000	0.676471	0.000000	0.000000	-0.071429	0.000000	0.000000	0.000000	0.857143	0.000000	0.750000	0.000000	0.000000	0.375000	0.000000	0.073171	0.000000	0.300000	0.000000	0.000000	0.300000	0.000000	0.000000	1.000000	0.000000	0.000000	0.000000	-0.160000	0.000000	0.571429	1.142857	-0.461538	0.303922	0.000000	0.666667	0.000000	0.000000	0.500000	0.000000
UK Active	0.000000	0.000000	0.000000	0.000000	0.000000	0.000000	0.000000	0.000000	0.000000	0.000000	0.000000	0.000000	0.000000	0.000000	0.000000	0.000000	0.000000	0.000000	0.000000	0.000000	0.000000	-0.190476	-0.160000	-0.307692	0.000000	-0.050633	0.000000	-0.112994	0.000000	0.000000	-0.470588	0.000000	0.000000	0.000000	-0.181818	0.000000	0.000000	-0.055556	0.000000	0.000000	0.000000	-0.173913	-0.099502	0.000000	0.000000	0.000000	0.000000	-0.380952	0.000000
UK Government	0.260870	0.000000	0.000000	-1.058824	-1.333333	0.000000	0.000000	-0.217391	0.000000	0.857143	-2.769231	-3.952941	0.000000	0.000000	1.466667	0.000000	0.909091	-1.285714	0.000000	0.000000	0.000000	-2.536585	-1.688889	0.060606	0.000000	-1.555556	0.000000	3.908629	0.642857	0.000000	-0.810811	0.000000	0.000000	0.080000	-1.952381	-0.720000	0.083333	2.130435	0.000000	0.000000	0.000000	1.348837	-3.212670	-0.720000	0.230769	0.000000	0.086957	-1.219512	0.000000
UK Government - DoH	0.782609	0.000000	0.307692	-0.352941	-0.208333	0.000000	0.000000	0.260870	0.000000	0.928571	-1.230769	-1.317647	0.000000	0.000000	1.377778	0.000000	0.848485	-0.428571	0.166667	0.125000	0.160000	-1.170732	-0.444444	0.666667	0.000000	-0.121212	0.000000	2.477157	0.285714	0.000000	-0.270270	0.000000	0.000000	0.160000	-0.523810	-0.240000	0.000000	1.239130	0.000000	0.210526	0.166667	0.186047	-1.067873	-0.320000	0.846154	0.000000	0.000000	0.097561	0.000000
UK Health Forum	0.000000	0.000000	0.000000	0.285714	0.236842	0.000000	0.000000	0.076923	0.000000	-0.250000	1.333333	0.584615	0.000000	0.000000	-0.240000	0.000000	-0.307692	0.500000	0.000000	0.000000	0.000000	0.571429	0.400000	0.153846	0.000000	0.227848	0.000000	-0.542373	-0.250000	0.000000	0.235294	0.000000	0.000000	0.000000	0.454545	0.400000	0.000000	-0.305556	0.000000	0.000000	0.000000	-0.173913	0.407960	0.400000	0.000000	0.000000	0.000000	0.285714	0.000000
UK Sugar Bureau	0.000000	0.000000	-1.333333	0.000000	-0.105263	0.000000	0.000000	-0.461538	0.000000	0.000000	0.000000	-0.430769	0.000000	0.000000	0.000000	0.000000	0.000000	0.000000	-1.000000	0.000000	-0.800000	0.000000	0.000000	-0.307692	0.000000	-0.050633	0.000000	-0.203390	0.000000	0.000000	-0.235294	0.000000	0.000000	-0.800000	0.000000	0.000000	0.000000	0.111111	0.000000	-0.444444	-1.000000	0.347826	-0.199005	0.000000	-0.666667	0.000000	0.000000	-0.380952	0.000000
Union Jacks	0.000000	0.000000	0.400000	0.000000	0.026667	0.000000	0.000000	0.080000	0.000000	-0.285714	0.000000	0.093750	0.000000	0.000000	-0.416667	0.000000	0.000000	0.000000	0.666667	0.000000	0.000000	0.000000	0.000000	0.000000	0.000000	0.025641	0.000000	0.011364	0.000000	0.000000	0.125000	0.000000	0.000000	0.000000	0.095238	0.000000	0.000000	-0.084507	0.000000	0.235294	0.000000	-0.181818	0.050000	0.000000	0.000000	0.000000	0.000000	0.000000	0.666667
University College London	0.000000	0.000000	0.000000	0.285714	0.342105	0.000000	0.000000	0.307692	0.000000	0.000000	0.000000	0.061538	0.000000	0.000000	0.080000	0.000000	0.000000	0.250000	0.000000	0.333333	0.000000	0.000000	0.000000	0.153846	0.000000	0.126582	0.000000	0.000000	0.000000	0.000000	0.117647	0.000000	0.000000	0.000000	0.090909	0.400000	0.000000	-0.027778	0.000000	0.222222	0.000000	0.000000	0.079602	0.000000	0.000000	0.000000	0.000000	0.000000	0.000000
University of California	0.000000	0.000000	0.380952	0.206897	0.725275	0.210526	0.000000	0.780488	0.210526	-0.086957	0.000000	0.950000	0.111111	0.000000	-0.450000	-0.105263	-0.428571	0.000000	0.210526	0.370370	0.200000	0.333333	0.650000	0.500000	0.000000	0.872340	0.000000	0.333333	0.000000	0.000000	0.312500	0.000000	0.210526	0.600000	0.270270	0.000000	0.000000	-0.666667	0.000000	0.606061	0.210526	-0.631579	1.157407	0.100000	0.380952	0.000000	0.000000	0.722222	0.000000
University of Cambridge	0.000000	0.000000	0.000000	0.000000	0.000000	0.000000	0.000000	0.076923	0.000000	0.000000	0.000000	0.030769	0.000000	0.000000	0.000000	0.000000	0.000000	0.000000	0.000000	0.000000	0.000000	0.000000	0.000000	0.000000	0.000000	0.000000	-0.800000	0.000000	0.000000	0.000000	0.000000	0.000000	0.000000	0.400000	0.000000	0.000000	0.000000	0.111111	0.000000	0.000000	0.000000	0.086957	-0.029851	0.000000	0.000000	0.000000	0.000000	0.000000	0.000000
University of Glasgow	0.000000	0.000000	0.000000	0.352941	0.253165	-0.285714	0.000000	0.068966	0.000000	0.181818	0.000000	0.029412	-0.333333	0.000000	0.071429	0.000000	0.250000	0.181818	0.000000	0.400000	0.000000	0.000000	-0.071429	0.250000	0.000000	0.146341	0.000000	0.077778	0.181818	0.000000	0.200000	0.333333	-0.285714	0.000000	0.160000	0.000000	-0.285714	0.080000	0.285714	-0.095238	0.000000	0.076923	0.009804	0.000000	0.000000	0.000000	0.000000	0.166667	0.000000
University of Liverpool	0.000000	0.000000	0.000000	0.285714	0.506024	0.545455	-0.363636	0.484848	0.000000	-0.400000	0.000000	0.472222	0.200000	-0.200000	-1.375000	-0.363636	-1.000000	0.133333	0.181818	0.105263	0.166667	0.071429	0.562500	0.500000	-0.363636	0.511628	0.000000	0.184783	-0.266667	0.000000	0.333333	0.200000	0.545455	0.000000	0.275862	0.000000	0.000000	-0.886076	-0.181818	0.640000	0.000000	-0.333333	0.538462	0.000000	0.000000	-0.200000	0.000000	0.357143	0.000000
University of North Carolina	0.000000	0.000000	0.000000	0.142857	0.078947	1.000000	0.000000	0.000000	0.000000	-0.250000	0.000000	0.092308	0.666667	0.000000	-0.480000	0.000000	-0.615385	0.000000	0.000000	-0.166667	0.000000	0.000000	0.160000	0.153846	0.000000	0.075949	0.000000	0.022599	-0.500000	0.000000	0.117647	0.000000	1.000000	0.000000	0.000000	0.000000	0.000000	-0.305556	0.000000	0.222222	0.000000	-0.173913	0.139303	0.000000	0.000000	0.000000	0.000000	0.000000	0.000000
University of Oxford	0.000000	0.000000	0.285714	0.133333	0.129870	0.400000	0.000000	0.000000	0.000000	-0.222222	0.000000	0.151515	0.500000	0.000000	-0.384615	0.000000	-0.285714	0.000000	0.400000	-0.153846	0.000000	0.000000	0.153846	0.000000	0.000000	0.150000	0.000000	-0.033708	-0.222222	0.000000	0.111111	0.000000	0.400000	0.000000	0.086957	0.333333	0.400000	-0.191781	-0.400000	0.315789	0.000000	-0.250000	0.079208	0.000000	0.000000	0.000000	0.000000	0.000000	0.400000
University of Reading	0.000000	0.000000	0.400000	0.000000	0.026667	0.000000	0.000000	0.080000	0.000000	-0.285714	0.000000	0.093750	0.000000	0.000000	-0.416667	0.000000	0.000000	0.000000	0.666667	0.000000	0.000000	0.000000	0.000000	0.000000	0.000000	0.025641	0.000000	0.011364	0.000000	0.000000	0.125000	0.000000	0.000000	0.000000	0.095238	0.000000	0.000000	-0.084507	0.000000	0.235294	0.000000	-0.181818	0.050000	0.000000	0.000000	0.000000	0.000000	0.000000	0.666667
Waitrose	0.000000	0.000000	0.571429	0.000000	-0.415584	0.000000	1.600000	-0.444444	0.000000	0.000000	0.000000	-0.030303	0.000000	1.000000	0.538462	1.200000	0.857143	0.000000	0.000000	-0.307692	-0.666667	-0.090909	-0.076923	-0.571429	1.600000	-0.125000	0.000000	0.000000	-0.444444	0.000000	0.000000	0.000000	0.000000	0.000000	0.000000	0.000000	0.000000	0.438356	0.800000	-0.210526	0.000000	-0.166667	-0.059406	0.666667	0.000000	1.000000	0.000000	-0.090909	0.800000
Wetherspoons	0.000000	0.000000	0.000000	0.000000	0.000000	0.000000	0.000000	0.000000	0.000000	0.000000	0.000000	0.000000	0.000000	0.000000	0.000000	0.000000	0.000000	0.000000	0.000000	0.000000	0.000000	0.000000	0.000000	0.000000	0.000000	0.000000	0.000000	0.000000	0.000000	0.000000	0.000000	0.000000	0.000000	0.000000	0.000000	0.000000	0.000000	0.055556	0.000000	0.000000	0.000000	0.000000	0.000000	0.000000	0.000000	0.000000	0.000000	0.000000	0.000000
Wolverhampton Council	0.666667	0.000000	0.000000	0.000000	0.000000	0.000000	0.000000	0.000000	0.000000	0.250000	0.000000	0.000000	0.000000	0.000000	0.160000	0.000000	0.153846	0.000000	0.000000	0.000000	0.000000	0.095238	0.080000	0.307692	0.000000	0.025316	0.000000	0.124294	0.000000	0.000000	0.235294	0.000000	0.000000	0.000000	0.181818	0.000000	0.000000	0.111111	0.000000	0.000000	0.000000	0.086957	0.049751	0.000000	0.333333	0.000000	0.000000	0.190476	0.000000
World Health Organisation	0.000000	0.000000	0.956522	0.322581	1.419355	0.000000	0.000000	1.581395	0.095238	-0.240000	0.695652	2.341463	0.000000	0.000000	-0.809524	-0.190476	-0.466667	0.320000	0.571429	0.413793	0.454545	1.315789	0.952381	0.733333	0.000000	1.000000	0.000000	0.195876	-0.160000	0.000000	1.117647	0.000000	0.000000	0.636364	0.769231	0.181818	0.190476	-1.056180	0.000000	0.914286	0.476190	-0.900000	1.935780	0.181818	0.521739	0.000000	0.200000	1.473684	0.095238
World Obesity Federation	0.000000	0.000000	0.181818	0.631579	0.444444	0.444444	0.000000	0.129032	0.000000	-0.307692	0.727273	0.914286	0.500000	0.000000	-0.533333	0.000000	-0.555556	0.307692	0.222222	-0.235294	0.000000	0.692308	0.733333	0.222222	0.000000	0.500000	0.000000	-0.153846	-0.461538	0.000000	0.545455	0.250000	0.444444	0.000000	0.666667	0.200000	0.000000	-0.311688	0.000000	0.521739	0.000000	-0.214286	0.708738	0.200000	0.000000	0.000000	0.000000	0.538462	0.222222
[truncated: 61 more columns]
