# Supplementary material for: A discourse network analysis of UK newspaper coverage of the “sugar tax” debate before and after the announcement of the Soft Drinks Industry Levy
Source: BMC Public Health. 2019 May 2;19:490. doi: 10.1186/s12889-019-6799-9 (PMC6498658; doi:10.1186/s12889-019-6799-9)
Supplement: Supplementary file 5 — Network matrix data for the time period post Jan 2016. Network data exported from DNA software used in analysis for Fig. 4. (CSV 141 kb) [file 12889_2019_6799_MOESM5_ESM.csv]

;"AB Sugar";"AG Barr";"Academy of Medical Royal Colleges";"Action on Sugar";"Adam Smith Institute";"Aldi";"Associated British Foods";"Association of Directors of Public Health";"Australian Beverages Council";"Australian Government";"Australian Greens";"Behavioural Insights Team";"Brighton Students Against Sugar Tax";"Brighton University";"British Beer & Pub Association";"British Dietetic Associat…
AB Sugar	0.000000	0.032787	0.000000	0.000000	0.000000	0.000000	0.166667	0.000000	0.000000	0.000000	0.000000	0.000000	0.000000	0.000000	1.000000	0.000000	0.000000	0.000000	0.000000	0.000000	0.112150	0.000000	0.000000	0.000000	0.000000	0.000000	0.000000	0.000000	0.000000	0.074074	0.000000	0.000000	0.000000	0.000000	0.000000	0.000000	0.000000	0.000000	0.000000	0.000000	0.000000	0.000000	0.411765	0.000000	0.000000	0.000000	0.000000	0.000000	0.000000
AG Barr	0.032787	0.000000	0.000000	-2.728261	0.031746	0.524590	0.112676	-0.516129	-0.031746	0.031250	-0.032787	0.000000	0.000000	0.000000	0.095238	0.000000	-0.032787	-0.032787	-0.895522	-0.657534	6.662651	0.193548	3.659091	-1.000000	0.000000	-0.580645	-0.493151	0.000000	-1.000000	3.353293	-0.166667	0.000000	-0.907937	1.032258	0.063492	0.000000	-1.076923	-0.580645	0.000000	0.000000	-0.184211	-1.575221	3.511811	0.984127	0.000000	-0.190476	0.836364	0.388350	-0.158730
Academy of Medical Royal Colleges	0.000000	0.000000	0.000000	0.000000	0.000000	0.000000	0.000000	0.000000	0.000000	-0.400000	0.000000	0.000000	-0.500000	0.000000	0.000000	0.000000	0.000000	0.000000	0.000000	0.000000	0.000000	0.000000	0.000000	0.000000	0.000000	0.000000	0.000000	0.000000	0.000000	-0.037037	0.054054	0.000000	-0.023438	0.000000	0.000000	0.000000	0.000000	0.000000	0.000000	0.000000	0.000000	0.000000	-0.029412	0.000000	0.000000	0.000000	0.000000	-0.045455	0.000000
Action on Sugar	0.000000	-2.728261	0.000000	0.000000	-0.015748	-0.192000	-0.207407	0.253968	0.015748	-0.125000	0.080000	0.184615	0.000000	0.412214	-0.078740	0.000000	0.080000	0.080000	0.290076	1.576642	-3.069565	-0.079365	-0.868421	3.876190	0.000000	0.269841	0.978102	0.080000	2.086420	-2.320346	1.625000	0.000000	4.411609	-0.380952	0.062992	0.016000	0.647887	0.269841	0.031746	0.094488	1.185714	3.005650	-1.235602	-0.110236	0.000000	0.188976	0.413793	-0.670659	0.000000
Adam Smith Institute	0.000000	0.031746	0.000000	-0.015748	0.000000	0.000000	0.000000	0.400000	-0.333333	0.285714	-0.500000	0.666667	0.666667	-0.400000	0.333333	0.000000	-0.500000	-0.500000	0.000000	-0.250000	0.183486	0.000000	0.129032	-0.269663	-0.500000	0.000000	-0.250000	0.000000	-0.146341	0.272727	-0.564103	0.000000	-0.209302	0.000000	0.333333	0.000000	0.000000	0.000000	0.400000	0.000000	-0.105263	-0.250000	0.114286	-0.333333	0.000000	0.000000	0.490566	0.565217	0.000000
Aldi	0.000000	0.524590	0.000000	-0.192000	0.000000	0.000000	0.000000	-0.666667	0.000000	0.000000	0.000000	0.000000	0.000000	0.000000	0.000000	0.000000	0.000000	0.000000	0.000000	-0.142857	0.411215	0.000000	0.275862	-0.045977	0.000000	-0.666667	-0.142857	0.000000	-0.051282	0.185185	0.000000	0.000000	-0.046875	1.333333	0.000000	0.000000	-0.105263	-0.666667	0.000000	0.000000	0.000000	-0.148148	0.117647	0.500000	0.000000	0.000000	0.000000	0.000000	0.000000
Associated British Foods	0.166667	0.112676	0.000000	-0.207407	0.000000	0.000000	0.000000	0.000000	0.857143	0.400000	0.000000	0.000000	0.000000	0.000000	0.285714	0.000000	0.000000	0.000000	-0.444444	-0.166667	1.829060	0.307692	1.282051	-1.072165	0.000000	0.000000	0.000000	0.000000	-0.979592	1.881356	-0.085106	0.000000	-0.210526	0.000000	0.000000	0.000000	-0.206897	0.000000	0.000000	0.857143	0.000000	-0.500000	2.384615	0.000000	0.000000	-0.571429	0.000000	1.703704	0.000000
Association of Directors of Public Health	0.000000	-0.516129	0.000000	0.253968	0.400000	-0.666667	0.000000	0.000000	0.000000	0.000000	0.000000	0.750000	0.000000	0.000000	0.000000	0.000000	0.000000	0.000000	0.000000	0.133333	-0.351852	0.000000	-0.266667	0.045455	0.000000	0.500000	0.133333	0.000000	0.050000	-0.183486	0.000000	0.000000	0.031128	-1.000000	0.400000	0.000000	0.100000	0.500000	0.500000	0.000000	0.111111	0.181818	-0.086957	-0.400000	0.000000	0.000000	0.538462	0.088889	0.000000
Australian Beverages Council	0.000000	-0.031746	0.000000	0.015748	-0.333333	0.000000	0.857143	0.000000	0.000000	-0.285714	0.500000	0.000000	0.000000	0.000000	-0.333333	0.000000	0.500000	0.500000	-0.400000	0.250000	0.422018	0.400000	0.064516	-0.022472	0.000000	0.000000	0.250000	0.000000	-0.146341	0.472727	0.358974	0.000000	0.186047	0.000000	0.000000	0.000000	-0.190476	0.000000	0.000000	0.000000	0.105263	0.142857	0.457143	0.333333	0.000000	-0.333333	0.037736	0.478261	0.000000
Australian Government	0.000000	0.031250	-0.400000	-0.125000	0.285714	0.000000	0.400000	0.000000	-0.285714	0.000000	-0.400000	0.000000	0.285714	0.000000	0.285714	0.000000	-0.400000	-0.400000	0.000000	-0.235294	0.163636	0.000000	0.375000	-0.266667	0.000000	0.000000	-0.235294	0.000000	-0.142857	0.216216	-0.450000	0.000000	-0.254826	0.000000	0.000000	0.000000	0.090909	0.000000	0.000000	0.571429	-0.400000	-0.280702	0.225352	-0.285714	0.000000	0.000000	-0.037037	0.170213	0.000000
Australian Greens	0.000000	-0.032787	0.000000	0.080000	-0.500000	0.000000	0.000000	0.000000	0.500000	-0.400000	0.000000	0.000000	0.000000	0.000000	-0.500000	0.000000	1.000000	1.000000	0.000000	0.285714	-0.130841	0.000000	-0.137931	0.275862	0.000000	0.000000	0.285714	0.000000	0.153846	-0.148148	0.432432	0.000000	0.250000	0.000000	0.000000	0.000000	0.000000	0.000000	0.000000	0.000000	0.117647	0.296296	-0.058824	0.500000	0.000000	0.000000	0.039216	-0.136364	0.000000
Behavioural Insights Team	0.000000	0.000000	0.000000	0.184615	0.666667	0.000000	0.000000	0.750000	0.000000	0.000000	0.000000	0.000000	0.000000	0.000000	0.000000	0.000000	0.000000	0.000000	0.000000	0.000000	0.160714	0.000000	0.352941	0.000000	0.000000	0.000000	0.000000	0.000000	-0.136364	0.000000	0.000000	0.000000	0.000000	0.000000	0.666667	0.000000	0.000000	0.000000	0.750000	0.000000	0.272727	0.101695	0.082192	0.000000	0.000000	0.000000	3.642857	0.489796	0.000000
Brighton Students Against Sugar Tax	0.000000	0.000000	-0.500000	0.000000	0.666667	0.000000	0.000000	0.000000	0.000000	0.285714	0.000000	0.000000	0.000000	-0.800000	0.000000	0.000000	0.000000	0.000000	0.000000	0.000000	0.000000	0.000000	0.000000	0.000000	-1.000000	0.000000	0.000000	0.000000	0.000000	0.290909	-0.358974	0.000000	0.131783	0.000000	0.000000	0.000000	0.000000	0.000000	0.000000	0.000000	-0.210526	0.000000	0.085714	0.000000	0.000000	0.000000	0.000000	0.739130	0.000000
Brighton University	0.000000	0.000000	0.000000	0.412214	-0.400000	0.000000	0.000000	0.000000	0.000000	0.000000	0.000000	0.000000	-0.800000	0.000000	0.000000	0.000000	0.000000	0.000000	0.000000	0.000000	-0.035398	0.000000	0.000000	0.387097	0.500000	0.000000	0.000000	0.000000	0.533333	-0.280702	0.837209	0.000000	0.526718	0.000000	0.000000	0.000000	0.080000	0.000000	-0.444444	0.000000	0.347826	0.166667	-0.054054	0.000000	0.000000	0.400000	0.000000	-0.640000	-0.800000
British Beer & Pub Association	1.000000	0.095238	0.000000	-0.078740	0.333333	0.000000	0.285714	0.000000	-0.333333	0.285714	-0.500000	0.000000	0.000000	0.000000	0.000000	0.000000	-0.500000	-0.500000	0.000000	-0.250000	0.348624	0.000000	0.129032	-0.269663	0.000000	0.000000	-0.250000	0.000000	-0.146341	0.290909	-0.410256	0.000000	-0.248062	0.000000	0.000000	0.000000	0.000000	0.000000	0.000000	0.000000	-0.105263	-0.285714	0.857143	-0.333333	0.000000	0.000000	-0.037736	0.130435	0.000000
British Dietetic Association	0.000000	0.000000	0.000000	0.000000	0.000000	0.000000	0.000000	0.000000	0.000000	0.000000	0.000000	0.000000	0.000000	0.000000	0.000000	0.000000	0.000000	0.000000	0.000000	0.000000	-0.112150	0.000000	-0.068966	0.000000	0.000000	0.000000	0.285714	0.000000	0.000000	-0.037037	0.000000	0.000000	0.015625	0.000000	0.000000	0.000000	0.000000	0.000000	0.000000	0.000000	0.000000	0.000000	-0.029412	0.000000	0.000000	0.000000	-0.156863	-0.090909	0.000000
British Heart Foundation	0.000000	-0.032787	0.000000	0.080000	-0.500000	0.000000	0.000000	0.000000	0.500000	-0.400000	1.000000	0.000000	0.000000	0.000000	-0.500000	0.000000	0.000000	1.000000	0.000000	0.285714	-0.130841	0.000000	-0.137931	0.275862	0.000000	0.000000	0.285714	0.000000	0.153846	-0.148148	0.432432	0.000000	0.250000	0.000000	0.000000	0.000000	0.000000	0.000000	0.000000	0.000000	0.117647	0.296296	-0.058824	0.500000	0.000000	0.000000	0.039216	-0.136364	0.000000
British Medical Association	0.000000	-0.032787	0.000000	0.080000	-0.500000	0.000000	0.000000	0.000000	0.500000	-0.400000	1.000000	0.000000	0.000000	0.000000	-0.500000	0.000000	1.000000	0.000000	0.000000	0.285714	-0.130841	0.000000	-0.137931	0.275862	0.000000	0.000000	0.285714	0.000000	0.153846	-0.148148	0.432432	0.000000	0.250000	0.000000	0.000000	0.000000	0.000000	0.000000	0.000000	0.000000	0.117647	0.296296	-0.058824	0.500000	0.000000	0.000000	0.039216	-0.136364	0.000000
British Medical Journal	0.000000	-0.895522	0.000000	0.290076	0.000000	0.000000	-0.444444	0.000000	-0.400000	0.000000	0.000000	0.000000	0.000000	0.000000	0.000000	0.000000	0.000000	0.000000	0.000000	0.000000	-0.619469	-1.555556	0.000000	0.430108	0.000000	0.000000	0.000000	0.000000	0.755556	-1.508772	0.093023	0.000000	0.007634	0.000000	0.000000	0.000000	2.160000	0.000000	0.000000	0.000000	0.434783	0.233333	-0.540541	0.000000	0.000000	1.000000	-1.228070	-0.800000	0.000000
British Retail Consortium	0.000000	-0.657534	0.000000	1.576642	-0.250000	-0.142857	-0.166667	0.133333	0.250000	-0.235294	0.285714	0.000000	0.000000	0.000000	-0.250000	0.000000	0.285714	0.285714	0.000000	0.000000	-0.722689	0.000000	-0.487805	1.050505	0.000000	0.133333	1.000000	0.000000	0.784314	-0.416667	1.020408	0.000000	0.574627	-0.266667	0.000000	0.000000	0.064516	0.133333	0.000000	0.000000	0.551724	1.666667	-0.225000	0.125000	0.000000	0.000000	0.063492	-0.214286	0.000000
British Soft Drinks Association	0.112150	6.662651	0.000000	-3.069565	0.183486	0.411215	1.829060	-0.351852	0.422018	0.163636	-0.130841	0.160714	0.000000	-0.035398	0.348624	-0.112150	-0.130841	-0.130841	-0.619469	-0.722689	0.000000	0.296296	3.313433	-3.239583	0.000000	-0.444444	-0.789916	0.000000	-2.097222	8.488263	-1.014085	0.000000	-2.548476	0.814815	0.165138	0.000000	-0.790323	-0.444444	0.055556	0.110092	-0.049180	-2.591195	6.439306	0.458716	0.000000	-0.311927	0.961538	3.476510	0.000000
British Sugar	0.000000	0.193548	0.000000	-0.079365	0.000000	0.000000	0.307692	0.000000	0.400000	0.000000	0.000000	0.000000	0.000000	0.000000	0.000000	0.000000	0.000000	0.000000	-1.555556	0.000000	0.296296	0.000000	0.000000	-0.090909	0.000000	0.000000	0.000000	0.000000	-0.200000	0.513761	-0.052632	0.000000	0.007782	0.000000	0.000000	0.000000	-0.600000	0.000000	0.000000	0.000000	-0.111111	-0.072727	0.202899	0.000000	0.000000	-0.400000	0.269231	0.311111	0.000000
Britvic	0.000000	3.659091	0.000000	-0.868421	0.129032	0.275862	1.282051	-0.266667	0.064516	0.375000	-0.137931	0.352941	0.000000	0.000000	0.129032	-0.068966	-0.137931	-0.137931	0.000000	-0.487805	3.313433	0.000000	0.000000	-1.245614	0.000000	-0.266667	-0.487805	0.000000	-0.939394	1.925926	-0.500000	0.000000	-0.805654	0.533333	0.258065	0.000000	-0.130435	-0.266667	0.000000	0.516129	-0.090909	-1.061728	2.357895	0.451613	0.000000	-0.193548	1.076923	1.098592	0.000000
Cancer Research UK	0.000000	-1.000000	0.000000	3.876190	-0.269663	-0.045977	-1.072165	0.045455	-0.022472	-0.266667	0.275862	0.000000	0.000000	0.387097	-0.269663	0.000000	0.275862	0.275862	0.430108	1.050505	-3.239583	-0.090909	-1.245614	0.000000	0.000000	0.045455	1.070707	0.114943	2.854839	-3.316062	2.754098	0.045977	6.357771	-0.090909	0.000000	0.068966	1.115385	0.045455	-0.090909	0.179775	0.941176	3.381295	-2.758170	0.224719	0.045977	0.449438	-0.250000	-2.713178	-0.157303
Centre for Diet and Activity Research	0.000000	0.000000	0.000000	0.000000	-0.500000	0.000000	0.000000	0.000000	0.000000	0.000000	0.000000	0.000000	-1.000000	0.500000	0.000000	0.000000	0.000000	0.000000	0.000000	0.000000	0.000000	0.000000	0.000000	0.000000	0.000000	0.000000	0.000000	0.000000	0.000000	-0.129630	0.162162	0.000000	-0.054688	0.000000	0.000000	0.000000	0.000000	0.000000	0.000000	0.000000	0.117647	0.000000	-0.029412	0.000000	0.000000	0.000000	0.000000	-0.363636	0.000000
Ceres	0.000000	-0.580645	0.000000	0.269841	0.000000	-0.666667	0.000000	0.500000	0.000000	0.000000	0.000000	0.000000	0.000000	0.000000	0.000000	0.000000	0.000000	0.000000	0.000000	0.133333	-0.444444	0.000000	-0.266667	0.045455	0.000000	0.000000	0.133333	0.000000	0.050000	-0.366972	0.000000	0.000000	0.031128	-1.000000	0.000000	0.000000	-0.100000	1.000000	0.000000	0.000000	0.000000	0.145455	-0.173913	-0.400000	0.000000	0.000000	0.000000	0.000000	0.000000
Chief Medical Officer	0.000000	-0.493151	0.000000	0.978102	-0.250000	-0.142857	0.000000	0.133333	0.250000	-0.235294	0.285714	0.000000	0.000000	0.000000	-0.250000	0.285714	0.285714	0.285714	0.000000	1.000000	-0.789916	0.000000	-0.487805	1.070707	0.000000	0.133333	0.000000	0.142857	0.627451	-0.516667	1.102041	0.000000	0.888060	-0.266667	0.000000	0.000000	0.064516	0.133333	0.000000	0.000000	0.482759	1.060606	-0.225000	0.125000	0.000000	0.000000	-0.190476	-0.500000	0.000000
Child Growth Foundation	0.000000	0.000000	0.000000	0.080000	0.000000	0.000000	0.000000	0.000000	0.000000	0.000000	0.000000	0.000000	0.000000	0.000000	0.000000	0.000000	0.000000	0.000000	0.000000	0.000000	0.000000	0.000000	0.000000	0.114943	0.000000	0.000000	0.142857	0.000000	0.153846	0.000000	0.054054	0.000000	0.164063	0.000000	0.000000	0.000000	0.000000	0.000000	0.000000	0.000000	0.000000	0.037037	0.000000	0.000000	0.000000	0.000000	0.000000	0.000000	0.000000
Children's Food Campaign	0.000000	-1.000000	0.000000	2.086420	-0.146341	-0.051282	-0.979592	0.050000	-0.146341	-0.142857	0.153846	-0.136364	0.000000	0.533333	-0.146341	0.000000	0.153846	0.153846	0.755556	0.784314	-2.097222	-0.200000	-0.939394	2.854839	0.000000	0.050000	0.627451	0.153846	0.000000	-2.289655	1.621622	0.000000	1.959044	-0.100000	-0.097561	0.000000	0.964286	0.050000	-0.050000	0.000000	0.777778	1.846154	-1.752381	0.097561	0.000000	0.634146	-0.886364	-1.753086	-0.048780
Coca-Cola	0.074074	3.353293	-0.037037	-2.320346	0.272727	0.185185	1.881356	-0.183486	0.472727	0.216216	-0.148148	0.000000	0.290909	-0.280702	0.290909	-0.037037	-0.148148	-0.148148	-1.508772	-0.416667	8.488263	0.513761	1.925926	-3.316062	-0.129630	-0.366972	-0.516667	0.000000	-2.289655	0.000000	-1.426573	0.000000	-1.745856	0.366972	0.145455	0.000000	-1.056000	-0.366972	0.018349	0.181818	-0.373984	-2.025000	5.540230	0.054545	0.000000	-0.472727	0.942675	4.600000	0.036364
Commons Health Select Committee	0.000000	-0.166667	0.054054	1.625000	-0.564103	0.000000	-0.085106	0.000000	0.358974	-0.450000	0.432432	0.000000	-0.358974	0.837209	-0.410256	0.000000	0.432432	0.432432	0.093023	1.020408	-1.014085	-0.052632	-0.500000	2.754098	0.162162	0.000000	1.102041	0.054054	1.621622	-1.426573	0.000000	0.000000	2.872852	0.000000	0.000000	0.000000	0.185185	0.000000	-0.157895	0.051282	0.730769	2.202247	-0.485437	0.410256	0.000000	0.153846	0.162791	-1.569620	-0.307692
Comres	0.000000	0.000000	0.000000	0.000000	0.000000	0.000000	0.000000	0.000000	0.000000	0.000000	0.000000	0.000000	0.000000	0.000000	0.000000	0.000000	0.000000	0.000000	0.000000	0.000000	0.000000	0.000000	0.000000	0.045977	0.000000	0.000000	0.000000	0.000000	0.000000	0.000000	0.000000	0.000000	0.000000	0.000000	0.000000	0.000000	0.000000	0.000000	0.000000	0.000000	0.000000	0.000000	0.000000	0.000000	1.000000	0.000000	0.000000	0.000000	0.000000
Conservative	0.000000	-0.907937	-0.023438	4.411609	-0.209302	-0.046875	-0.210526	0.031128	0.186047	-0.254826	0.250000	0.000000	0.131783	0.526718	-0.248062	0.015625	0.250000	0.250000	0.007634	0.574627	-2.548476	0.007782	-0.805654	6.357771	-0.054688	0.031128	0.888060	0.164063	1.959044	-1.745856	2.872852	0.000000	0.000000	-0.093385	-0.077519	0.062500	0.652015	0.031128	-0.225681	0.162791	0.575646	3.006494	-1.242236	0.201550	0.000000	0.131783	0.170492	-0.906040	-0.395349
Costa	0.000000	1.032258	0.000000	-0.380952	0.000000	1.333333	0.000000	-1.000000	0.000000	0.000000	0.000000	0.000000	0.000000	0.000000	0.000000	0.000000	0.000000	0.000000	0.000000	-0.266667	0.814815	0.000000	0.533333	-0.090909	0.000000	-1.000000	-0.266667	0.000000	-0.100000	0.366972	0.000000	0.000000	-0.093385	0.000000	0.000000	0.000000	-0.200000	-1.000000	0.000000	0.000000	0.000000	-0.290909	0.231884	0.800000	0.000000	0.000000	0.000000	0.000000	0.000000
DWF	0.000000	0.063492	0.000000	0.062992	0.333333	0.000000	0.000000	0.400000	0.000000	0.000000	0.000000	0.666667	0.000000	0.000000	0.000000	0.000000	0.000000	0.000000	0.000000	0.000000	0.165138	0.000000	0.258065	0.000000	0.000000	0.000000	0.000000	0.000000	-0.097561	0.145455	0.000000	0.000000	-0.077519	0.000000	0.000000	0.000000	0.000000	0.000000	0.400000	0.000000	0.105263	0.035714	0.028571	0.000000	0.000000	0.000000	0.528302	0.086957	0.000000
Department for Environment Food and Rural Affairs	0.000000	0.000000	0.000000	0.016000	0.000000	0.000000	0.000000	0.000000	0.000000	0.000000	0.000000	0.000000	0.000000	0.000000	0.000000	0.000000	0.000000	0.000000	0.000000	0.000000	0.000000	0.000000	0.000000	0.068966	0.000000	0.000000	0.000000	0.000000	0.000000	0.000000	0.000000	0.000000	0.062500	0.000000	0.000000	0.000000	0.105263	0.000000	0.000000	0.000000	0.000000	0.111111	0.000000	0.000000	0.000000	0.000000	0.000000	0.000000	0.000000
Diabetes UK	0.000000	-1.076923	0.000000	0.647887	0.000000	-0.105263	-0.206897	0.100000	-0.190476	0.090909	0.000000	0.000000	0.000000	0.080000	0.000000	0.000000	0.000000	0.000000	2.160000	0.064516	-0.790323	-0.600000	-0.130435	1.115385	0.000000	-0.100000	0.064516	0.000000	0.964286	-1.056000	0.185185	0.000000	0.652015	-0.200000	0.000000	0.105263	0.000000	-0.100000	0.000000	0.285714	0.411765	0.647887	-0.541176	-0.095238	0.000000	0.571429	-1.029412	-0.786885	0.000000
Duke University	0.000000	-0.580645	0.000000	0.269841	0.000000	-0.666667	0.000000	0.500000	0.000000	0.000000	0.000000	0.000000	0.000000	0.000000	0.000000	0.000000	0.000000	0.000000	0.000000	0.133333	-0.444444	0.000000	-0.266667	0.045455	0.000000	1.000000	0.133333	0.000000	0.050000	-0.366972	0.000000	0.000000	0.031128	-1.000000	0.000000	0.000000	-0.100000	0.000000	0.000000	0.000000	0.000000	0.145455	-0.173913	-0.400000	0.000000	0.000000	0.000000	0.000000	0.000000
Ernst & Young	0.000000	0.000000	0.000000	0.031746	0.400000	0.000000	0.000000	0.500000	0.000000	0.000000	0.000000	0.750000	0.000000	-0.444444	0.000000	0.000000	0.000000	0.000000	0.000000	0.000000	0.055556	0.000000	0.000000	-0.090909	0.000000	0.000000	0.000000	0.000000	-0.050000	0.018349	-0.157895	0.000000	-0.225681	0.000000	0.400000	0.000000	0.000000	0.000000	0.000000	0.000000	0.111111	0.036364	0.028986	0.000000	0.000000	0.000000	0.538462	0.088889	0.800000
Euromonitor	0.000000	0.000000	0.000000	0.094488	0.000000	0.000000	0.857143	0.000000	0.000000	0.571429	0.000000	0.000000	0.000000	0.000000	0.000000	0.000000	0.000000	0.000000	0.000000	0.000000	0.110092	0.000000	0.516129	0.179775	0.000000	0.000000	0.000000	0.000000	0.000000	0.181818	0.051282	0.000000	0.162791	0.000000	0.000000	0.000000	0.285714	0.000000	0.000000	0.000000	0.000000	0.107143	0.285714	0.000000	0.000000	0.000000	0.000000	0.000000	0.000000
Faculty of Public Health	0.000000	-0.184211	0.000000	1.185714	-0.105263	0.000000	0.000000	0.111111	0.105263	-0.400000	0.117647	0.272727	-0.210526	0.347826	-0.105263	0.000000	0.117647	0.117647	0.434783	0.551724	-0.049180	-0.111111	-0.090909	0.941176	0.117647	0.000000	0.482759	0.000000	0.777778	-0.373984	0.730769	0.000000	0.575646	0.000000	0.105263	0.000000	0.411765	0.000000	0.111111	0.000000	0.000000	0.550725	-0.048193	0.105263	0.000000	0.105263	0.242424	-0.474576	0.000000
Food Standards Scotland	0.000000	-1.575221	0.000000	3.005650	-0.250000	-0.148148	-0.500000	0.181818	0.142857	-0.280702	0.296296	0.101695	0.000000	0.166667	-0.285714	0.000000	0.296296	0.296296	0.233333	1.666667	-2.591195	-0.072727	-1.061728	3.381295	0.000000	0.145455	1.060606	0.037037	1.846154	-2.025000	2.202247	0.000000	3.006494	-0.290909	0.035714	0.111111	0.647887	0.145455	0.036364	0.107143	0.550725	0.000000	-1.400000	0.142857	0.000000	0.214286	0.271845	-1.229167	0.035714
Food and Drink Federation	0.411765	3.511811	-0.029412	-1.235602	0.114286	0.117647	2.384615	-0.086957	0.457143	0.225352	-0.058824	0.082192	0.085714	-0.054054	0.857143	-0.029412	-0.058824	-0.058824	-0.540541	-0.225000	6.439306	0.202899	2.357895	-2.758170	-0.029412	-0.173913	-0.225000	0.000000	-1.752381	5.540230	-0.485437	0.000000	-1.242236	0.231884	0.028571	0.000000	-0.541176	-0.173913	0.028986	0.285714	-0.048193	-1.400000	0.000000	0.228571	0.000000	-0.428571	0.649573	3.127273	-0.142857
Food and Drink Industry Ireland	0.000000	0.984127	0.000000	-0.110236	-0.333333	0.500000	0.000000	-0.400000	0.333333	-0.285714	0.500000	0.000000	0.000000	0.000000	-0.333333	0.000000	0.500000	0.500000	0.000000	0.125000	0.458716	0.000000	0.451613	0.224719	0.000000	-0.400000	0.125000	0.000000	0.097561	0.054545	0.410256	0.000000	0.201550	0.800000	0.000000	0.000000	-0.095238	-0.400000	0.000000	0.000000	0.105263	0.142857	0.228571	0.000000	0.000000	0.000000	0.037736	-0.130435	0.000000
Future Thinking	0.000000	0.000000	0.000000	0.000000	0.000000	0.000000	0.000000	0.000000	0.000000	0.000000	0.000000	0.000000	0.000000	0.000000	0.000000	0.000000	0.000000	0.000000	0.000000	0.000000	0.000000	0.000000	0.000000	0.045977	0.000000	0.000000	0.000000	0.000000	0.000000	0.000000	0.000000	1.000000	0.000000	0.000000	0.000000	0.000000	0.000000	0.000000	0.000000	0.000000	0.000000	0.000000	0.000000	0.000000	0.000000	0.000000	0.000000	0.000000	0.000000
Heart Research UK	0.000000	-0.190476	0.000000	0.188976	0.000000	0.000000	-0.571429	0.000000	-0.333333	0.000000	0.000000	0.000000	0.000000	0.400000	0.000000	0.000000	0.000000	0.000000	1.000000	0.000000	-0.311927	-0.400000	-0.193548	0.449438	0.000000	0.000000	0.000000	0.000000	0.634146	-0.472727	0.153846	0.000000	0.131783	0.000000	0.000000	0.000000	0.571429	0.000000	0.000000	0.000000	0.105263	0.214286	-0.428571	0.000000	0.000000	0.000000	-0.264151	-0.478261	0.000000
Institute for Fiscal Studies	0.000000	0.836364	0.000000	0.413793	0.490566	0.000000	0.000000	0.538462	0.037736	-0.037037	0.039216	3.642857	0.000000	0.000000	-0.037736	-0.156863	0.039216	0.039216	-1.228070	0.063492	0.961538	0.269231	1.076923	-0.250000	0.000000	0.000000	-0.190476	0.000000	-0.886364	0.942675	0.162791	0.000000	0.170492	0.000000	0.528302	0.000000	-1.029412	0.000000	0.538462	0.000000	0.242424	0.271845	0.649573	0.037736	0.000000	-0.264151	0.000000	1.978495	-0.037736
Institute of Economic Affairs	0.000000	0.388350	-0.045455	-0.670659	0.565217	0.000000	1.703704	0.088889	0.478261	0.170213	-0.136364	0.489796	0.739130	-0.640000	0.130435	-0.090909	-0.136364	-0.136364	-0.800000	-0.214286	3.476510	0.311111	1.098592	-2.713178	-0.363636	0.000000	-0.500000	0.000000	-1.753086	4.600000	-1.569620	0.000000	-0.906040	0.000000	0.086957	0.000000	-0.786885	0.000000	0.088889	0.000000	-0.474576	-1.229167	3.127273	-0.130435	0.000000	-0.478261	1.978495	0.000000	-0.043478
Investec	0.000000	-0.158730	0.000000	0.000000	0.000000	0.000000	0.000000	0.000000	0.000000	0.000000	0.000000	0.000000	0.000000	-0.800000	0.000000	0.000000	0.000000	0.000000	0.000000	0.000000	0.000000	0.000000	0.000000	-0.157303	0.000000	0.000000	0.000000	0.000000	-0.048780	0.036364	-0.307692	0.000000	-0.395349	0.000000	0.000000	0.000000	0.000000	0.000000	0.800000	0.000000	0.000000	0.035714	-0.142857	0.000000	0.000000	0.000000	-0.037736	-0.043478	0.000000
Irish Beverage Council	0.181818	1.085714	0.000000	-0.268657	0.307692	0.181818	0.857143	0.000000	0.461538	0.000000	0.000000	0.375000	0.307692	-0.235294	0.307692	0.000000	0.000000	0.000000	-0.470588	-0.086957	1.551724	0.333333	0.631579	-0.333333	-0.181818	-0.166667	-0.086957	0.000000	-0.375000	1.299145	-0.217391	0.000000	-0.075472	0.333333	0.153846	0.000000	-0.285714	-0.166667	0.166667	0.000000	0.000000	-0.285714	1.428571	0.307692	0.000000	-0.153846	0.566667	1.207547	-0.153846
Irish Heart Foundation	0.000000	0.000000	0.000000	0.174603	0.000000	0.000000	0.461538	0.000000	0.000000	0.333333	0.000000	0.000000	0.000000	0.000000	0.000000	0.000000	0.000000	0.000000	0.000000	0.533333	0.037037	0.000000	0.266667	0.090909	0.000000	0.000000	0.133333	0.000000	0.000000	0.036697	0.052632	0.000000	0.031128	0.000000	0.000000	0.000000	0.100000	0.000000	0.000000	0.800000	0.000000	0.181818	0.144928	0.000000	0.000000	0.000000	0.000000	0.000000	0.000000
Jamie Oliver	0.000000	-1.482014	0.000000	4.325123	-0.658537	-0.100000	-0.577778	0.098765	0.487805	-0.650602	0.675000	0.000000	0.000000	0.348837	-0.658537	0.000000	0.675000	0.675000	0.279070	2.043478	-4.140541	-0.074074	-1.644860	6.933333	0.000000	0.098765	1.847826	0.225000	2.991453	-4.172043	4.695652	0.000000	8.383234	-0.197531	0.000000	0.000000	0.556701	0.098765	-0.098765	0.024390	0.989474	4.924242	-2.136986	0.560976	0.000000	0.243902	0.201550	-2.475410	-0.195122
King's College London	0.000000	0.000000	0.000000	-0.063492	0.000000	0.000000	0.923077	0.000000	0.800000	0.000000	0.000000	0.000000	0.000000	0.000000	0.000000	0.000000	0.000000	0.000000	-0.444444	0.000000	0.555556	0.500000	0.200000	-0.295455	0.000000	0.000000	0.000000	0.000000	-0.300000	0.623853	-0.052632	0.000000	-0.062257	0.000000	0.000000	0.000000	-0.200000	0.000000	0.000000	0.000000	0.000000	-0.145455	0.521739	0.000000	0.000000	-0.400000	0.000000	0.622222	0.000000
Labour	0.000000	-0.031746	0.000000	0.141732	-0.333333	0.000000	0.000000	0.000000	0.333333	-0.571429	0.500000	0.000000	0.000000	0.000000	-0.333333	0.000000	0.500000	0.500000	0.000000	0.250000	-0.128440	0.000000	-0.129032	0.337079	0.000000	0.000000	0.250000	0.000000	0.146341	-0.145455	0.410256	0.000000	0.356589	0.000000	0.000000	0.500000	0.095238	0.000000	0.000000	0.000000	0.421053	0.392857	-0.057143	0.333333	0.000000	0.000000	0.037736	-0.130435	0.000000
Liberal Democrat	0.000000	-0.030769	0.000000	0.434109	0.000000	0.000000	0.000000	0.285714	0.250000	-0.222222	0.333333	0.545455	0.000000	0.000000	-0.250000	0.000000	0.333333	0.333333	0.000000	0.666667	-0.072072	0.000000	-0.121212	0.549451	0.000000	0.000000	0.444444	0.333333	0.279070	-0.142857	0.536585	0.000000	0.484615	0.000000	0.250000	0.000000	0.173913	0.000000	0.285714	0.000000	0.190476	0.517241	-0.027778	0.250000	0.000000	0.000000	0.545455	-0.041667	0.000000
Liberum	1.000000	0.032787	0.000000	0.000000	0.000000	0.000000	0.166667	0.000000	0.000000	0.000000	0.000000	0.000000	0.000000	0.000000	1.000000	0.000000	0.000000	0.000000	0.000000	0.000000	0.112150	0.000000	0.000000	0.000000	0.000000	0.000000	0.000000	0.000000	0.000000	0.074074	0.000000	0.000000	0.000000	0.000000	0.000000	0.000000	0.000000	0.000000	0.000000	0.000000	0.000000	0.000000	0.411765	0.000000	0.000000	0.000000	0.000000	0.000000	0.000000
Lidl	0.000000	0.098361	0.000000	-0.032000	0.000000	0.000000	0.166667	0.000000	0.000000	0.000000	0.000000	0.000000	0.000000	0.000000	0.000000	0.000000	0.000000	0.000000	0.000000	-0.285714	0.093458	0.000000	0.068966	0.000000	0.000000	0.000000	0.000000	0.000000	-0.102564	0.018519	0.000000	0.000000	0.015625	0.000000	0.000000	0.000000	0.000000	0.000000	0.000000	0.000000	0.000000	-0.074074	0.058824	0.000000	0.000000	0.000000	0.000000	0.000000	0.000000
Liverpool City Council	0.000000	-0.492308	-0.333333	0.434109	0.000000	-0.333333	0.000000	0.285714	0.000000	0.222222	0.000000	0.000000	0.250000	0.166667	0.000000	0.000000	0.000000	0.000000	0.000000	0.111111	-0.396396	0.000000	-0.242424	0.175824	0.000000	0.285714	0.222222	0.000000	0.046512	-0.142857	0.048780	0.000000	0.315385	-0.571429	0.000000	0.000000	0.173913	0.285714	0.000000	0.000000	0.285714	0.206897	-0.083333	-0.250000	0.000000	0.000000	0.000000	0.000000	0.000000
Local Government Association	0.000000	-0.500000	0.000000	0.515625	0.000000	-0.400000	0.000000	0.333333	0.000000	0.000000	0.000000	0.000000	0.000000	0.000000	0.000000	0.000000	0.000000	0.000000	0.000000	0.470588	-0.381818	0.000000	-0.250000	0.177778	0.000000	0.333333	0.470588	0.000000	0.190476	-0.180180	0.100000	0.000000	0.077220	-0.666667	0.000000	0.000000	0.090909	0.333333	0.000000	0.000000	0.300000	0.210526	-0.084507	-0.285714	0.000000	0.000000	0.000000	-0.042553	0.000000
Lucozade Ribena Suntory	0.000000	0.730159	0.000000	-0.267717	0.000000	0.500000	0.000000	-0.400000	0.000000	0.000000	0.000000	0.000000	0.000000	0.000000	0.000000	0.000000	0.000000	0.000000	0.000000	-0.125000	0.440367	0.000000	0.387097	-0.044944	0.000000	-0.800000	-0.125000	0.000000	-0.048780	0.381818	0.000000	0.000000	-0.031008	0.800000	0.000000	0.000000	0.095238	-0.800000	0.000000	0.000000	0.000000	-0.142857	0.171429	0.333333	0.000000	0.000000	0.000000	0.000000	0.000000
Mars Food	0.000000	0.738462	0.000000	-0.496124	0.000000	0.333333	0.000000	-0.285714	0.000000	0.000000	0.000000	0.000000	0.000000	0.000000	0.000000	0.000000	0.000000	0.000000	0.000000	-0.111111	0.540541	0.000000	0.242424	-0.043956	0.000000	-1.428571	-0.111111	0.000000	-0.046512	0.892857	0.000000	0.000000	0.015385	0.571429	0.000000	0.000000	0.608696	-1.428571	0.000000	0.000000	0.000000	-0.137931	0.333333	0.250000	0.000000	0.000000	0.000000	0.000000	0.000000
McDonalds	0.000000	0.524590	0.000000	-0.192000	0.000000	1.000000	0.000000	-0.666667	0.000000	0.000000	0.000000	0.000000	0.000000	0.000000	0.000000	0.000000	0.000000	0.000000	0.000000	-0.142857	0.411215	0.000000	0.275862	-0.045977	0.000000	-0.666667	-0.142857	0.000000	-0.051282	0.185185	0.000000	0.000000	-0.046875	1.333333	0.000000	0.000000	-0.105263	-0.666667	0.000000	0.000000	0.000000	-0.148148	0.117647	0.500000	0.000000	0.000000	0.000000	0.000000	0.000000
McKinsey Global Institute	0.000000	0.000000	0.000000	0.335878	0.000000	0.000000	1.777778	0.000000	0.200000	0.727273	0.000000	0.000000	0.000000	0.000000	0.000000	0.000000	0.000000	0.000000	0.000000	0.600000	0.442478	0.000000	1.085714	-0.150538	0.000000	0.000000	0.200000	0.000000	0.044444	0.456140	0.093023	0.000000	0.000000	0.000000	0.000000	0.000000	0.240000	0.000000	0.000000	1.600000	0.347826	0.033333	0.945946	0.000000	0.000000	-0.200000	0.000000	0.360000	0.000000
NHS England	0.000000	-0.535211	0.000000	4.398058	-0.235294	-0.024096	0.000000	0.023810	0.235294	-0.255814	0.240964	0.000000	0.000000	0.606742	-0.235294	0.000000	0.240964	0.240964	0.224719	1.284211	-0.861702	-0.047619	-0.436364	4.214286	0.000000	0.023810	0.863158	0.024096	2.316667	-0.708995	2.661017	0.000000	5.442136	-0.047619	0.000000	0.000000	1.080000	0.023810	-0.071429	0.164706	1.061224	3.007407	-0.308725	0.211765	0.000000	0.188235	-0.060606	-0.640000	-0.141176
NHS Greater Glasgow and Clyde	0.000000	0.000000	0.000000	0.283465	0.000000	0.000000	0.000000	0.000000	0.000000	0.000000	0.000000	0.000000	0.000000	0.200000	0.000000	0.000000	0.000000	0.000000	0.000000	0.000000	0.000000	0.000000	0.000000	0.157303	0.000000	0.000000	0.250000	0.000000	0.000000	-0.018182	0.051282	0.000000	0.155039	0.000000	0.000000	0.000000	0.095238	0.000000	0.000000	0.000000	0.315789	0.035714	0.000000	0.000000	0.000000	0.000000	0.000000	-0.043478	0.000000
National Institute of Pharmacy and Nutrition (Budapest)	0.000000	-0.193548	0.000000	0.079365	0.000000	0.000000	-0.307692	0.000000	-0.400000	0.000000	0.000000	0.000000	0.000000	0.000000	0.000000	0.000000	0.000000	0.000000	1.555556	0.000000	-0.296296	-1.000000	0.000000	0.090909	0.000000	0.000000	0.000000	0.000000	0.200000	-0.513761	0.052632	0.000000	-0.007782	0.000000	0.000000	0.000000	0.600000	0.000000	0.000000	0.000000	0.111111	0.072727	-0.202899	0.000000	0.000000	0.400000	-0.269231	-0.311111	0.000000
National Institute of Public Health Mexico	0.000000	-0.190476	0.000000	0.094488	0.000000	0.000000	0.000000	0.000000	0.000000	0.000000	0.000000	0.000000	0.000000	0.000000	0.000000	0.000000	0.000000	0.000000	1.000000	0.000000	-0.018349	-0.400000	0.000000	0.089888	0.000000	0.000000	0.000000	0.000000	0.146341	-0.181818	0.000000	0.000000	0.015504	0.000000	0.000000	0.000000	0.476190	0.000000	0.000000	0.000000	0.210526	0.071429	-0.057143	0.000000	0.000000	0.333333	-0.264151	-0.086957	0.000000
National Obesity Forum	0.000000	-1.129771	0.000000	3.702564	-0.054054	-0.055556	-0.414634	0.109589	-0.027027	-0.133333	0.111111	0.155844	0.000000	0.282051	-0.108108	0.000000	0.111111	0.111111	0.410256	1.333333	-1.774011	-0.136986	-0.505051	2.840764	0.000000	0.082192	0.785714	0.083333	1.908257	-1.775281	1.495327	0.000000	2.650307	-0.109589	0.054054	0.027778	0.629213	0.082192	0.054795	0.054054	0.850575	2.645161	-1.159420	0.054054	0.000000	0.189189	0.247934	-0.964912	0.081081
Nichols	0.000000	0.092308	0.000000	-0.186047	0.750000	0.000000	0.500000	0.000000	0.000000	0.222222	-0.333333	0.000000	1.000000	-0.666667	0.250000	0.000000	-0.333333	-0.333333	0.000000	-0.222222	0.432432	0.000000	0.303030	-0.549451	-0.666667	-0.285714	-0.222222	0.000000	-0.372093	0.857143	-0.682927	0.000000	-0.200000	0.000000	0.000000	0.000000	0.086957	-0.285714	0.000000	0.000000	-0.285714	-0.379310	0.527778	-0.250000	0.000000	-0.250000	-0.036364	1.166667	0.000000
Nourish Scotland	0.000000	-0.531250	0.400000	0.265625	-0.285714	-0.400000	0.400000	0.333333	0.285714	-0.250000	0.400000	0.000000	-0.285714	0.000000	-0.285714	0.000000	0.400000	0.400000	0.000000	0.352941	-0.490909	0.000000	-0.125000	0.311111	0.000000	0.333333	0.352941	0.000000	0.190476	-0.324324	0.450000	0.000000	0.285714	-0.666667	0.000000	0.000000	0.181818	0.333333	0.000000	0.571429	0.100000	0.421053	-0.056338	0.000000	0.000000	0.000000	0.037037	-0.170213	0.000000
Numis	0.000000	0.000000	0.000000	-0.032000	0.000000	0.000000	0.000000	0.000000	0.000000	0.000000	0.000000	0.000000	0.000000	-0.500000	0.000000	0.000000	0.000000	0.000000	0.000000	0.000000	0.000000	0.000000	0.000000	-0.091954	0.000000	0.000000	0.000000	0.000000	-0.051282	0.018519	-0.162162	0.000000	-0.210938	0.000000	0.000000	0.000000	0.000000	0.000000	0.666667	0.000000	0.000000	0.000000	0.000000	0.000000	0.000000	0.000000	0.000000	0.000000	1.000000
Obesity Action Scotland	0.000000	0.000000	0.000000	0.584615	0.000000	0.000000	0.000000	0.000000	0.000000	-0.200000	0.000000	0.000000	0.000000	0.153846	0.000000	0.000000	0.000000	0.000000	0.000000	0.947368	0.000000	0.000000	0.000000	0.282609	0.000000	0.000000	0.315789	0.000000	0.227273	0.000000	0.238095	0.000000	0.222222	0.000000	0.000000	0.000000	0.166667	0.000000	0.000000	0.000000	0.454545	0.610169	0.000000	0.000000	0.000000	0.000000	0.000000	0.000000	0.000000
Obesity Health Alliance	0.000000	-0.929577	0.000000	1.259259	-0.142857	-0.333333	-0.363636	0.307692	0.000000	-0.133333	0.166667	0.000000	0.000000	0.222222	-0.142857	0.000000	0.166667	0.166667	0.000000	0.916667	-1.111111	0.000000	-0.666667	1.030928	0.000000	0.307692	0.833333	0.000000	0.530612	-0.762712	0.510638	0.000000	0.729323	-0.615385	0.000000	0.000000	0.344828	0.307692	0.000000	0.000000	0.592593	0.875000	-0.564103	-0.142857	0.000000	0.142857	0.032787	-0.518519	0.000000
Office for Budget Responsibility	0.000000	0.000000	0.000000	-0.029412	0.266667	0.000000	0.000000	0.000000	0.000000	0.000000	0.000000	0.000000	0.533333	-0.631579	0.000000	0.000000	0.000000	0.000000	0.000000	0.000000	0.288136	0.000000	0.000000	-0.081633	-0.307692	0.000000	0.000000	0.000000	-0.040000	0.386555	-0.416667	0.000000	-0.097378	0.000000	0.000000	0.000000	0.000000	0.000000	0.142857	0.000000	-0.142857	0.000000	0.177215	0.000000	0.000000	0.000000	0.290323	0.872727	0.266667
Organisation for Economic Co-operation and Development	0.000000	0.000000	0.000000	0.173228	0.000000	0.000000	-0.285714	0.000000	-0.333333	0.000000	0.000000	0.000000	0.000000	0.400000	0.000000	0.000000	0.000000	0.000000	0.400000	0.000000	-0.293578	-0.400000	0.000000	0.067416	0.000000	0.000000	0.000000	0.000000	0.536585	-0.327273	0.256410	0.000000	0.046512	0.000000	0.000000	0.000000	0.190476	0.000000	0.000000	0.000000	0.000000	0.178571	-0.142857	0.000000	0.000000	0.333333	0.000000	-0.217391	0.000000
Oxford Economics	1.000000	0.318841	0.000000	-0.075188	0.000000	0.000000	0.900000	0.000000	0.166667	0.000000	0.000000	0.000000	0.000000	0.000000	1.666667	0.000000	0.000000	0.000000	-0.625000	0.000000	0.939130	0.181818	0.162162	-0.357895	0.000000	0.000000	0.000000	0.000000	-0.340426	0.862069	0.000000	0.000000	-0.083333	0.000000	0.000000	0.000000	-0.444444	0.000000	0.000000	0.000000	-0.080000	-0.129032	2.289474	0.000000	0.000000	-0.333333	0.372881	0.576923	0.000000
Pepsi	0.000000	0.612903	0.000000	-0.222222	0.000000	0.666667	0.153846	-0.500000	0.000000	0.000000	0.000000	0.000000	0.000000	0.000000	0.000000	0.000000	0.000000	0.000000	0.000000	-0.400000	0.500000	0.000000	0.333333	-0.045455	0.000000	-0.500000	-0.133333	0.000000	-0.150000	0.201835	0.000000	0.000000	-0.031128	1.000000	0.000000	0.000000	-0.100000	-0.500000	0.000000	0.000000	0.000000	-0.218182	0.173913	0.400000	0.000000	0.000000	0.000000	0.000000	0.000000
Public Health England	0.000000	-0.549296	0.000000	3.961165	-0.352941	0.000000	-0.086022	0.000000	0.329412	-0.348837	0.361446	0.000000	0.000000	0.382022	-0.352941	0.000000	0.361446	0.361446	0.449438	1.389474	-1.265957	-0.095238	-0.600000	4.988095	0.000000	0.000000	1.600000	0.024096	2.800000	-1.714286	3.559322	0.000000	4.403561	0.000000	0.000000	0.144578	0.740000	0.000000	0.000000	0.047059	1.551020	3.644444	-0.563758	0.352941	0.000000	0.305882	-0.196970	-1.296000	0.000000
Queen Mary University	0.000000	-0.901408	0.000000	1.555556	0.000000	-0.333333	0.000000	0.307692	0.000000	0.000000	0.000000	0.000000	0.000000	0.555556	0.000000	0.166667	0.000000	0.000000	0.000000	1.250000	-0.820513	0.000000	-0.461538	0.659794	0.000000	0.307692	0.666667	0.000000	0.653061	-0.322034	0.297872	0.000000	0.571429	-0.615385	0.000000	0.000000	0.344828	0.307692	0.000000	0.000000	0.888889	0.750000	-0.153846	-0.285714	0.000000	0.142857	-0.131148	-0.074074	0.000000
Royal College of Dental Surgeons	0.000000	0.000000	0.000000	0.403101	0.000000	0.000000	0.000000	0.000000	0.000000	0.000000	0.000000	0.000000	0.000000	0.666667	0.000000	0.000000	0.000000	0.000000	0.000000	0.444444	-0.018018	0.000000	0.000000	0.307692	0.000000	0.000000	0.111111	0.000000	0.279070	-0.017857	0.341463	0.000000	0.330769	0.000000	0.000000	0.333333	0.086957	0.000000	-0.285714	0.000000	0.095238	0.344828	0.000000	0.000000	0.000000	0.250000	0.000000	0.000000	-0.500000
Royal College of Midwives	0.000000	0.000000	0.000000	0.190476	0.000000	0.000000	0.000000	0.000000	0.000000	0.000000	0.000000	0.000000	0.000000	0.222222	0.000000	0.000000	0.000000	0.000000	0.000000	0.000000	0.000000	0.000000	0.000000	0.181818	0.000000	0.000000	0.000000	0.000000	0.000000	0.000000	0.052632	0.000000	0.210117	0.000000	0.000000	0.000000	0.300000	0.000000	0.000000	0.000000	0.222222	0.036364	0.000000	0.000000	0.000000	0.000000	0.000000	0.000000	0.000000
Royal College of Paediatrics and Child Health	0.000000	-0.114286	0.000000	0.970149	-0.153846	0.000000	-0.095238	0.000000	0.153846	-0.142857	0.181818	0.000000	0.000000	0.117647	-0.153846	0.000000	0.181818	0.181818	0.000000	1.304348	-0.189655	0.000000	-0.157895	0.791667	0.000000	0.000000	0.608696	0.181818	0.458333	-0.136752	0.652174	0.000000	0.739623	0.000000	0.000000	0.000000	0.214286	0.000000	0.000000	0.000000	0.461538	0.793651	-0.077922	0.153846	0.000000	0.000000	0.033333	-0.150943	0.000000
Royal College of Physicians	0.000000	0.000000	0.000000	0.063492	0.000000	0.000000	0.000000	0.000000	0.000000	0.000000	0.000000	0.000000	0.000000	0.000000	0.000000	0.000000	0.000000	0.000000	0.000000	0.000000	0.000000	0.000000	0.000000	0.000000	0.000000	0.000000	0.000000	0.000000	0.500000	0.000000	0.105263	0.000000	0.031128	0.000000	0.000000	0.000000	0.200000	0.000000	0.000000	0.000000	0.000000	0.145455	0.000000	0.000000	0.000000	0.000000	0.000000	0.000000	0.000000
Royal College of Physicians Edinburgh	0.000000	-0.179104	0.000000	0.290076	0.000000	0.000000	-0.666667	0.000000	-0.400000	0.000000	0.000000	0.000000	0.000000	0.285714	0.000000	0.000000	0.000000	0.000000	1.000000	0.000000	-0.566372	-0.444444	-0.171429	0.430108	0.000000	0.000000	0.000000	0.000000	0.844444	-0.771930	0.232558	0.000000	0.137405	0.000000	0.000000	0.000000	0.640000	0.000000	0.000000	0.000000	0.173913	0.333333	-0.540541	0.000000	0.000000	0.600000	-0.245614	-0.640000	0.000000
Royal College of Surgeons Ireland	0.000000	0.000000	0.000000	0.314961	0.000000	0.000000	0.000000	0.000000	0.000000	0.000000	0.000000	0.000000	0.000000	0.000000	0.000000	0.000000	0.000000	0.000000	0.000000	0.500000	0.036697	0.000000	0.000000	0.359551	0.000000	0.000000	0.125000	0.000000	0.000000	0.109091	0.153846	0.000000	0.224806	0.000000	0.000000	0.000000	0.285714	0.000000	0.000000	0.333333	0.000000	0.285714	0.000000	0.000000	0.000000	0.000000	0.000000	0.000000	0.000000
Royal Society for Public Health	0.000000	-0.050000	0.095238	1.472222	-0.260870	0.000000	0.000000	-0.090909	0.173913	-0.250000	0.190476	-0.230769	-0.086957	0.740741	-0.173913	0.095238	0.190476	0.190476	0.000000	1.090909	-0.412698	0.000000	-0.208333	1.415094	0.000000	0.000000	0.909091	0.095238	1.482759	-0.299213	1.642857	0.000000	1.098182	0.000000	-0.086957	0.000000	0.105263	0.000000	-0.090909	0.000000	0.444444	1.150685	-0.114943	0.173913	0.000000	0.434783	-0.457143	-0.476190	0.000000
Sainsbury's	0.000000	0.467532	0.000000	1.304965	0.000000	0.111111	0.214286	-0.105263	0.000000	0.095238	0.000000	0.000000	0.000000	0.083333	0.000000	0.000000	0.000000	0.000000	0.000000	1.666667	0.536585	0.000000	0.355556	0.970874	0.000000	-0.210526	0.533333	0.000000	0.290909	0.596774	0.528302	0.000000	0.625000	0.210526	0.000000	0.000000	0.457143	-0.210526	0.000000	0.400000	0.484848	1.028571	0.333333	0.100000	0.000000	0.000000	0.000000	-0.033333	0.000000
Scotland's Chief Medical Officer	0.000000	0.000000	0.000000	0.176000	0.000000	0.000000	0.000000	0.000000	0.000000	0.000000	0.000000	0.000000	0.000000	0.000000	0.000000	0.000000	0.000000	0.000000	0.000000	0.571429	0.000000	0.000000	0.000000	0.091954	0.000000	0.000000	0.142857	0.000000	0.000000	0.000000	0.054054	0.000000	0.015625	0.000000	0.000000	0.000000	0.000000	0.000000	0.000000	0.000000	0.000000	0.185185	0.000000	0.000000	0.000000	0.000000	0.000000	0.000000	0.000000
Scottish Conservatives	0.000000	0.059701	0.000000	0.625954	-0.200000	0.000000	0.111111	0.000000	0.200000	-0.181818	0.250000	0.000000	0.000000	0.142857	-0.200000	0.000000	0.250000	0.250000	0.000000	0.700000	0.017699	0.000000	-0.057143	0.666667	0.000000	0.000000	0.400000	0.000000	0.177778	0.000000	0.511628	0.000000	0.580153	0.000000	0.000000	0.000000	0.160000	0.000000	0.000000	0.200000	0.434783	0.566667	0.027027	0.200000	0.000000	0.000000	0.035088	-0.080000	0.000000
Scottish Grocers Federation	0.000000	0.000000	0.000000	0.000000	0.500000	0.000000	0.000000	0.000000	0.000000	0.000000	0.000000	0.000000	1.000000	-0.500000	0.000000	0.000000	0.000000	0.000000	0.000000	0.000000	0.000000	0.000000	0.000000	0.000000	-1.000000	0.000000	0.000000	0.000000	0.000000	0.129630	-0.162162	0.000000	0.054688	0.000000	0.000000	0.000000	0.000000	0.000000	0.000000	0.000000	-0.117647	0.000000	0.029412	0.000000	0.000000	0.000000	0.000000	0.363636	0.000000
Scottish Health Survey	0.000000	0.000000	0.000000	0.369231	0.000000	0.000000	0.000000	0.000000	0.000000	0.000000	0.000000	0.000000	0.000000	0.000000	0.000000	0.000000	0.000000	0.000000	0.000000	0.000000	0.107143	0.000000	0.000000	0.652174	0.000000	0.000000	0.315789	0.000000	0.000000	0.318584	0.428571	0.000000	0.735632	0.000000	0.000000	0.000000	0.250000	0.000000	0.000000	0.666667	0.000000	0.406780	0.000000	0.000000	0.000000	0.000000	0.000000	-0.122449	0.000000
Scottish Labour	0.000000	0.000000	0.000000	0.717557	0.000000	0.000000	0.000000	0.000000	0.000000	0.000000	0.000000	0.000000	0.000000	0.714286	0.000000	0.000000	0.000000	0.000000	0.000000	0.800000	0.017699	0.000000	0.000000	0.580645	0.000000	0.000000	0.200000	0.000000	0.266667	0.087719	0.418605	0.000000	0.541985	0.000000	0.000000	0.000000	0.160000	0.000000	-0.222222	0.200000	0.173913	0.600000	0.000000	0.000000	0.000000	0.200000	0.000000	0.000000	-0.400000
Scottish Liberal Democrats	0.000000	0.000000	0.000000	0.299213	0.000000	0.000000	0.000000	0.000000	0.000000	0.000000	0.000000	0.000000	0.000000	0.400000	0.000000	0.000000	0.000000	0.000000	0.000000	0.500000	0.036697	0.000000	0.000000	0.359551	0.000000	0.000000	0.125000	0.000000	0.048780	0.090909	0.256410	0.000000	0.356589	0.000000	0.000000	0.000000	0.095238	0.000000	-0.400000	0.333333	0.000000	0.285714	0.000000	0.000000	0.000000	0.000000	0.000000	0.000000	-0.666667
Scottish National Party	0.000000	0.282353	-0.076923	0.402685	0.071429	0.000000	-0.333333	0.000000	-0.285714	0.068966	-0.076923	0.000000	0.071429	0.125000	0.071429	0.000000	-0.076923	-0.076923	0.000000	-0.368421	-0.259542	0.000000	0.000000	0.972973	0.000000	-0.074074	0.052632	0.076923	0.285714	-0.257576	-0.098361	0.000000	0.842857	0.000000	0.000000	0.076923	0.465116	-0.074074	0.000000	0.214286	0.439024	0.256410	-0.500000	-0.071429	0.000000	0.214286	-0.026667	-0.705882	0.000000
Scottish Retail Consortium	0.000000	0.562500	-0.400000	-0.437500	0.000000	0.400000	0.000000	-0.333333	0.000000	0.250000	0.000000	0.000000	0.285714	0.000000	0.000000	0.000000	0.000000	0.000000	0.000000	-0.588235	0.436364	0.000000	0.250000	-0.133333	0.000000	-0.666667	-0.235294	0.000000	-0.047619	0.396396	-0.100000	0.000000	-0.023166	0.666667	0.000000	0.000000	0.090909	-0.666667	0.000000	0.000000	0.000000	-0.315789	0.197183	0.285714	0.000000	0.000000	0.000000	0.042553	0.000000
Shore Capital	0.000000	-0.193548	0.000000	0.047619	0.000000	0.000000	0.000000	0.000000	0.000000	0.000000	0.000000	0.750000	0.000000	0.000000	0.000000	0.000000	0.000000	0.000000	1.111111	0.000000	-0.018519	-0.500000	0.133333	0.090909	0.000000	0.000000	0.000000	0.000000	0.100000	-0.183486	0.000000	0.000000	0.023346	0.000000	0.000000	0.000000	0.500000	0.000000	0.000000	0.000000	0.111111	0.036364	-0.057971	0.000000	0.000000	0.400000	0.500000	0.000000	0.000000
Sibberi	0.000000	0.000000	0.000000	0.094488	0.000000	0.000000	0.428571	0.000000	0.000000	0.285714	0.000000	0.000000	0.000000	0.000000	0.000000	0.000000	0.000000	0.000000	0.000000	0.000000	0.036697	0.000000	0.258065	0.112360	0.000000	0.000000	0.125000	0.500000	0.146341	0.036364	0.051282	0.000000	0.178295	0.000000	0.000000	0.000000	0.095238	0.000000	0.000000	0.666667	0.000000	0.107143	0.142857	0.000000	0.000000	0.000000	0.000000	0.000000	0.000000
Simon-Kucher & Partners	0.666667	0.032258	0.000000	0.000000	0.400000	0.000000	0.153846	0.000000	0.000000	0.000000	0.000000	0.000000	0.800000	-0.444444	0.800000	0.000000	0.000000	0.000000	0.000000	0.000000	0.111111	0.000000	0.000000	0.000000	-0.666667	0.000000	0.000000	0.000000	0.000000	0.201835	-0.157895	0.000000	0.054475	0.000000	0.000000	0.000000	0.000000	0.000000	0.000000	0.000000	-0.111111	0.000000	0.434783	0.000000	0.000000	0.000000	0.000000	0.355556	0.000000
St Andrews University	0.000000	0.358209	0.000000	-0.122137	0.400000	0.000000	0.444444	0.000000	0.200000	0.000000	0.000000	0.000000	0.800000	-0.571429	0.000000	0.000000	0.000000	0.000000	-1.428571	0.000000	0.300885	0.444444	0.171429	-0.451613	-0.500000	0.000000	0.000000	0.000000	-0.488889	0.877193	-0.279070	0.000000	0.015267	0.000000	0.000000	0.000000	-0.880000	0.000000	0.000000	0.000000	-0.347826	-0.166667	0.513514	0.000000	0.000000	-0.600000	0.491228	1.160000	0.000000
Starbucks	0.000000	2.000000	0.000000	-0.750000	0.000000	1.600000	0.000000	-1.333333	0.000000	0.000000	0.000000	0.000000	0.000000	0.000000	0.000000	0.000000	0.000000	0.000000	0.000000	-0.470588	1.600000	0.000000	1.000000	-0.177778	0.000000	-1.333333	-0.470588	0.000000	-0.190476	0.720721	0.000000	0.000000	-0.185328	2.666667	0.000000	0.000000	-0.363636	-1.333333	0.000000	0.000000	0.000000	-0.561404	0.450704	1.142857	0.000000	0.000000	0.000000	0.000000	0.000000
Stirling University	0.000000	-0.492308	0.000000	0.046512	0.000000	0.000000	0.000000	0.000000	0.000000	0.000000	0.000000	0.000000	0.000000	0.000000	0.000000	0.000000	0.000000	0.000000	0.000000	0.111111	-0.180180	0.000000	-0.303030	0.021978	0.000000	0.000000	0.111111	0.000000	0.000000	-0.017857	0.097561	0.000000	0.000000	0.000000	0.000000	0.000000	0.000000	0.000000	0.000000	0.000000	0.000000	0.241379	-0.166667	-0.250000	0.000000	0.000000	0.000000	0.000000	0.000000
Sucden Financial	0.000000	0.387097	0.000000	-0.095238	0.000000	0.000000	0.000000	0.000000	0.000000	0.000000	0.000000	0.000000	0.000000	0.000000	0.000000	0.000000	0.000000	0.000000	-2.222222	0.000000	0.037037	1.000000	0.000000	-0.181818	0.000000	0.000000	0.000000	0.000000	-0.300000	0.366972	0.000000	0.000000	-0.015564	0.000000	0.000000	0.000000	-1.000000	0.000000	0.000000	0.000000	-0.222222	-0.072727	0.115942	0.000000	0.000000	-0.800000	0.538462	0.177778	0.000000
Taxpayer's Alliance	0.058824	0.580645	-0.058824	-0.178344	0.888889	0.000000	1.045455	0.285714	0.222222	0.162162	-0.117647	0.769231	1.055556	-0.900000	0.222222	0.000000	-0.117647	-0.117647	-1.100000	-0.173913	1.928058	0.285714	0.622951	-1.764706	-0.529412	0.000000	-0.173913	0.000000	-1.239437	3.214286	-1.333333	0.000000	-0.312500	0.000000	0.277778	0.000000	-1.019608	0.000000	0.285714	0.000000	-0.408163	-0.720930	2.260000	-0.111111	0.000000	-0.500000	2.385542	4.000000	0.000000
Tesco	0.000000	2.089552	0.000000	-0.961832	0.000000	1.000000	0.000000	-0.888889	0.000000	0.000000	0.000000	0.000000	0.000000	0.000000	0.000000	0.000000	0.000000	0.000000	0.000000	-0.400000	1.663717	0.000000	0.914286	-0.172043	0.000000	-1.555556	-0.400000	0.000000	-0.177778	1.228070	0.000000	0.000000	-0.137405	1.777778	0.000000	0.000000	0.160000	-1.555556	0.000000	0.000000	0.000000	-0.533333	0.594595	0.800000	0.000000	0.000000	0.000000	0.000000	0.000000
The Richmond Group	0.000000	0.000000	0.000000	0.531250	0.000000	0.000000	0.000000	0.000000	0.000000	0.000000	0.000000	0.000000	0.000000	0.000000	0.000000	0.000000	0.000000	0.000000	0.000000	0.823529	0.054545	0.000000	0.000000	0.466667	0.000000	0.000000	0.352941	0.000000	0.285714	0.126126	0.250000	0.000000	0.154440	0.000000	0.000000	0.000000	0.090909	0.000000	0.000000	0.285714	0.500000	0.385965	0.028169	0.000000	0.000000	0.000000	0.000000	-0.042553	0.000000
UK Active	0.000000	0.000000	0.000000	0.032000	0.000000	0.000000	0.000000	0.000000	0.000000	0.000000	0.000000	0.000000	0.000000	0.500000	0.000000	0.000000	0.000000	0.000000	0.000000	0.000000	0.000000	0.000000	0.000000	0.091954	0.000000	0.000000	0.000000	0.000000	0.051282	-0.018519	0.162162	0.000000	0.210938	0.000000	0.000000	0.000000	0.000000	0.000000	-0.666667	0.000000	0.000000	0.000000	0.000000	0.000000	0.000000	0.000000	0.000000	0.000000	-1.000000
UK Government	0.000000	-0.030769	0.000000	0.201550	-0.250000	0.000000	-0.500000	0.000000	0.000000	-0.222222	0.333333	0.000000	0.000000	1.000000	-0.250000	0.000000	0.333333	0.333333	0.000000	0.222222	-0.396396	0.000000	-0.303030	0.813187	0.000000	0.000000	0.222222	0.000000	0.511628	-0.482143	0.829268	0.000000	0.946154	0.000000	0.000000	0.000000	0.086957	0.000000	-0.857143	0.000000	0.095238	0.379310	-0.416667	0.250000	0.000000	0.250000	0.036364	-0.500000	-1.500000
UK Government - DoH	0.000000	0.025316	0.000000	0.363636	0.090909	0.000000	1.333333	0.000000	-0.090909	0.608696	-0.100000	0.000000	0.000000	0.230769	0.090909	0.000000	-0.100000	-0.100000	0.384615	-0.375000	0.432000	-0.095238	1.191489	0.266667	0.000000	0.000000	0.187500	0.300000	0.245614	0.190476	0.072727	0.000000	0.846715	0.000000	0.000000	0.000000	0.648649	0.000000	0.000000	1.090909	-0.057143	-0.083333	0.790698	-0.090909	0.000000	0.181818	-0.231884	-0.032258	0.000000
UK Government - Treasury	-0.108108	-0.770833	0.000000	1.162500	-0.153846	0.000000	-0.425532	-0.052632	-0.102564	0.000000	0.000000	-0.142857	-0.205128	1.023256	-0.205128	0.162162	0.000000	0.000000	0.000000	0.000000	-0.929577	0.000000	-0.281250	1.573770	0.108108	0.000000	0.653061	0.000000	1.162162	-0.993007	1.166667	0.000000	1.855670	0.000000	-0.051282	0.054054	0.370370	0.000000	-0.368421	0.000000	0.038462	0.516854	-1.844660	0.000000	0.000000	0.256410	-0.767442	-1.367089	-0.256410
UK Health Forum	0.000000	-0.313253	0.000000	1.170068	-0.076923	0.000000	-1.882353	0.000000	-0.615385	-0.074074	0.083333	0.000000	0.000000	0.866667	-0.076923	0.000000	0.083333	0.083333	0.933333	0.555556	-2.263566	-0.320000	-0.901961	2.660550	0.000000	0.000000	0.222222	0.000000	2.295082	-2.769231	1.084746	0.000000	1.762590	0.000000	0.000000	0.000000	1.073171	0.000000	-0.320000	0.000000	0.256410	1.368421	-2.377778	0.076923	0.000000	0.846154	-0.356164	-2.424242	-0.615385
UK Independence Party	0.000000	0.032258	0.000000	-0.158730	0.400000	0.000000	0.000000	0.000000	-0.400000	0.333333	-0.666667	0.000000	0.000000	0.000000	0.400000	0.000000	-0.666667	-0.666667	0.000000	-0.266667	0.129630	0.000000	0.133333	-0.386364	0.000000	0.000000	-0.400000	-0.666667	-0.300000	0.146789	-0.473684	0.000000	-0.412451	0.000000	0.000000	0.000000	0.000000	0.000000	0.000000	0.000000	-0.111111	-0.327273	0.057971	-0.400000	0.000000	0.000000	-0.038462	0.133333	0.000000
Unilever	0.000000	0.724638	0.000000	-0.571429	0.166667	0.200000	0.900000	-0.181818	0.166667	0.307692	-0.200000	0.000000	0.000000	-0.125000	0.166667	0.000000	-0.200000	-0.200000	-0.875000	-0.272727	1.113043	0.363636	0.702703	-0.736842	0.000000	-0.363636	-0.272727	0.000000	-0.553191	1.275862	-0.400000	0.000000	-0.454545	0.363636	0.000000	0.000000	-0.444444	-0.363636	0.000000	0.333333	-0.320000	-0.580645	0.868421	0.000000	0.000000	-0.333333	0.203390	0.730769	0.000000
University of Birmingham	0.000000	0.000000	0.000000	0.125984	0.000000	0.000000	0.571429	0.000000	0.333333	0.000000	0.000000	0.000000	0.000000	0.200000	0.000000	0.000000	0.000000	0.000000	0.000000	0.000000	0.275229	0.000000	0.193548	-0.134831	0.000000	0.000000	0.000000	0.000000	-0.243902	0.290909	0.000000	0.000000	0.116279	0.000000	0.000000	0.500000	0.095238	0.000000	0.000000	0.000000	0.210526	0.035714	0.371429	0.000000	0.000000	-0.333333	0.000000	0.391304	0.000000
University of Cambridge	0.000000	0.000000	0.000000	0.144000	0.000000	0.000000	0.000000	0.000000	0.000000	0.000000	0.000000	0.000000	0.000000	0.250000	0.000000	0.000000	0.000000	0.000000	0.000000	0.000000	0.000000	0.000000	0.000000	0.091954	0.000000	0.000000	0.000000	0.000000	0.000000	0.000000	0.000000	0.000000	0.132813	0.000000	0.000000	0.000000	0.105263	0.000000	0.000000	0.000000	0.235294	0.037037	0.000000	0.000000	0.000000	0.000000	0.000000	0.000000	0.000000
University of Dundee	0.000000	0.000000	0.000000	0.465116	0.000000	0.000000	0.000000	0.000000	0.000000	-0.222222	0.000000	0.000000	0.000000	0.500000	0.000000	0.000000	0.000000	0.000000	0.000000	0.000000	0.018018	0.000000	0.000000	0.329670	0.000000	0.000000	0.000000	0.000000	0.232558	0.107143	0.195122	0.000000	0.353846	0.000000	0.000000	0.000000	0.173913	0.000000	0.000000	0.250000	0.571429	0.206897	0.000000	0.000000	0.000000	0.250000	0.000000	0.000000	0.000000
University of Glasgow	0.000000	-0.025316	-0.100000	0.475524	-0.090909	0.000000	0.866667	0.000000	0.181818	0.347826	0.100000	0.240000	0.090909	0.230769	-0.090909	0.000000	0.100000	0.100000	0.000000	0.375000	0.256000	0.000000	0.638298	0.419048	0.000000	0.000000	0.062500	0.000000	0.245614	0.460317	0.581818	0.000000	0.489051	0.000000	0.000000	0.000000	0.270270	0.000000	0.000000	0.727273	-0.228571	0.583333	0.627907	0.090909	0.000000	0.090909	0.608696	0.322581	0.000000
University of Liverpool	0.000000	-0.507463	0.000000	0.687023	0.000000	-0.250000	0.000000	0.444444	0.200000	-0.181818	0.250000	0.461538	0.000000	0.142857	-0.200000	0.000000	0.250000	0.250000	0.000000	0.300000	-0.460177	0.000000	-0.342857	0.516129	0.000000	0.222222	0.400000	0.000000	0.311111	-0.315789	0.465116	0.000000	0.404580	-0.444444	0.200000	0.000000	0.160000	0.222222	0.222222	0.000000	0.782609	0.500000	-0.135135	0.000000	0.000000	0.000000	0.526316	-0.080000	0.000000
University of North Carolina	0.000000	-0.190476	0.000000	0.094488	0.000000	0.000000	0.000000	0.000000	0.000000	0.000000	0.000000	0.000000	0.000000	0.000000	0.000000	0.000000	0.000000	0.000000	1.000000	0.000000	-0.018349	-0.400000	0.000000	0.089888	0.000000	0.000000	0.000000	0.000000	0.146341	-0.181818	0.000000	0.000000	0.015504	0.000000	0.000000	0.000000	0.476190	0.000000	0.000000	0.000000	0.210526	0.071429	-0.057143	0.000000	0.000000	0.333333	-0.264151	-0.086957	0.000000
Waitrose	0.000000	1.125000	0.000000	-0.531250	0.000000	0.800000	0.000000	-0.666667	0.000000	0.000000	0.000000	0.000000	0.000000	0.000000	0.000000	0.000000	0.000000	0.000000	0.000000	-0.235294	0.872727	0.000000	0.500000	-0.088889	0.000000	-1.333333	-0.235294	0.000000	-0.095238	0.720721	0.000000	0.000000	-0.061776	1.333333	0.000000	0.000000	0.181818	-1.333333	0.000000	0.000000	0.000000	-0.280702	0.338028	0.571429	0.000000	0.000000	0.000000	0.000000	0.000000
Wild Orchid	0.333333	0.400000	0.000000	-0.217054	0.250000	0.000000	0.625000	0.000000	0.000000	0.222222	-0.333333	0.000000	0.000000	0.000000	0.750000	0.000000	-0.333333	-0.333333	-0.833333	-0.222222	0.522523	0.285714	0.303030	-0.659341	0.000000	0.000000	-0.222222	0.000000	-0.558140	0.678571	-0.390244	0.000000	-0.353846	0.000000	0.000000	0.000000	-0.521739	0.000000	0.000000	0.000000	-0.190476	-0.448276	1.000000	-0.250000	0.000000	-0.500000	0.254545	0.625000	-0.250000
World Cancer Research Fund	0.000000	0.000000	0.000000	0.144000	0.000000	0.000000	0.000000	0.000000	0.000000	0.000000	0.000000	0.000000	0.000000	0.250000	0.000000	0.000000	0.000000	0.000000	0.000000	0.000000	0.000000	0.000000	0.000000	0.091954	0.000000	0.000000	0.000000	0.000000	0.000000	0.000000	0.000000	0.000000	0.132813	0.000000	0.000000	0.000000	0.105263	0.000000	0.000000	0.000000	0.235294	0.037037	0.000000	0.000000	0.000000	0.000000	0.000000	0.000000	0.000000
World Health Organisation	0.000000	-0.680000	0.000000	2.024390	-0.186047	0.000000	-0.627451	0.000000	-0.139535	-0.181818	0.195122	0.000000	0.000000	0.468085	-0.186047	0.000000	0.195122	0.195122	1.574468	0.301887	-1.863014	-0.523810	-0.323529	2.714286	0.000000	0.000000	0.603774	0.097561	2.205128	-2.557823	1.842105	0.000000	2.332203	0.000000	0.000000	0.000000	1.448276	0.000000	0.000000	0.139535	1.035714	1.698925	-1.140187	0.186047	0.000000	0.465116	-0.688889	-1.614458	0.000000
World Obesity Federation	0.000000	-0.031746	0.000000	0.220472	-0.333333	0.000000	-0.571429	0.000000	0.000000	-0.285714	0.500000	0.000000	0.000000	0.400000	-0.333333	0.000000	0.500000	0.500000	0.000000	0.250000	-0.422018	0.000000	-0.322581	0.629213	0.000000	0.000000	0.250000	0.000000	0.634146	-0.436364	0.564103	0.000000	0.372093	0.000000	0.000000	0.000000	0.095238	0.000000	0.000000	0.000000	0.105263	0.464286	-0.428571	0.333333	0.000000	0.666667	0.037736	-0.521739	0.000000
[truncated: 74 more columns]
